# Supplementary material for: Mapping Short Warwick and Edinburgh Mental Wellbeing Scale (SWEMWBS) to Recovering Quality of Life (ReQoL) to estimate health utilities
Source: Health Qual Life Outcomes. 2024 Jan 15;22:7. doi: 10.1186/s12955-023-02220-z (PMC10789009; doi:10.1186/s12955-023-02220-z)
Supplement: Supplementary file 2 — Additional file 2. [file 12955_2023_2220_MOESM2_ESM.xlsm]

## Sheet: Title
				ReQoL Utility Value Mapped from SWEMWBS
				Click "Index Value Calculator" to obtain estimated ReQoL index values
				Calculator developed by Laura A Gray, May 2022
		Developed in Excel 2016
		If you use this article, please cite our paper Keetharuth A, Gray LA, McGrane E, Orca-Leal G, Warboys H. (yyyy) "Mapping Short Warwick and Edinburgh Measure of Well Being Scale (SWEMWBS) to Recovering Quality of Life (ReQoL) to estimate health utilities "

## Sheet: Index
	To calculate ReQoL values, complete the following steps
	1. How many observations do you have? (type in the box to the right)
	2. Copy and paste your SWEMWBS dimension scores, age and sex to the cells below the dimension headers
	3. Press 'Calculate Values' (the index values will appear in the column to the right)
	WEM1	WEM2	WEM3	WEM4	WEM5	WEM6	WEM7	AGE	M/F	SEX		ReQoL Utility Value
										FALSE
										FALSE
										FALSE
										FALSE
										FALSE
										FALSE
										FALSE
										FALSE
										FALSE
										FALSE
										FALSE
										FALSE
										FALSE
										FALSE
										FALSE
										FALSE
										FALSE
										FALSE
										FALSE
										FALSE
										FALSE
										FALSE
										FALSE
										FALSE
										FALSE
										FALSE
										FALSE
										FALSE
										FALSE
										FALSE
										FALSE
										FALSE
										FALSE
										FALSE
										FALSE
										FALSE
										FALSE
										FALSE
										FALSE
										FALSE
										FALSE
										FALSE
										FALSE
										FALSE
										FALSE
										FALSE
										FALSE
										FALSE
										FALSE
										FALSE
										FALSE
										FALSE
										FALSE
										FALSE
										FALSE
										FALSE
										FALSE
										FALSE
										FALSE
										FALSE
										FALSE
										FALSE
										FALSE
										FALSE
										FALSE
										FALSE
										FALSE
										FALSE
										FALSE
										FALSE
										FALSE
										FALSE
										FALSE
										FALSE
										FALSE
										FALSE
										FALSE
										FALSE
										FALSE
										FALSE
										FALSE
										FALSE
										FALSE
										FALSE
										FALSE
										FALSE
										FALSE
										FALSE
										FALSE
										FALSE
										FALSE
										FALSE
										FALSE
										FALSE
										FALSE
										FALSE
										FALSE
										FALSE
										FALSE
										FALSE
										FALSE
										FALSE
										FALSE
										FALSE
										FALSE
										FALSE
										FALSE
										FALSE
										FALSE
										FALSE
										FALSE
										FALSE
										FALSE
										FALSE
										FALSE
										FALSE
										FALSE
										FALSE
										FALSE
										FALSE
										FALSE
										FALSE
										FALSE
										FALSE
										FALSE
										FALSE
										FALSE
										FALSE
										FALSE
										FALSE
										FALSE
										FALSE
										FALSE
										FALSE
										FALSE
										FALSE
										FALSE
										FALSE
										FALSE
										FALSE
										FALSE
										FALSE
										FALSE
										FALSE
										FALSE
										FALSE
										FALSE
										FALSE
										FALSE
										FALSE
										FALSE
										FALSE
										FALSE
										FALSE
										FALSE
										FALSE
										FALSE
										FALSE
										FALSE
										FALSE
										FALSE
										FALSE
										FALSE
										FALSE
										FALSE
										FALSE
										FALSE
										FALSE
										FALSE
										FALSE
										FALSE
										FALSE
										FALSE
										FALSE
										FALSE
										FALSE
										FALSE
										FALSE
										FALSE
										FALSE
										FALSE
										FALSE
										FALSE
										FALSE
										FALSE
										FALSE
										FALSE
										FALSE
										FALSE
										FALSE
										FALSE
										FALSE
										FALSE
										FALSE
										FALSE
										FALSE
										FALSE
										FALSE
										FALSE
										FALSE
										FALSE
										FALSE
										FALSE
										FALSE
										FALSE
										FALSE
										FALSE
										FALSE
										FALSE
										FALSE
										FALSE
										FALSE
										FALSE
										FALSE
										FALSE
										FALSE
										FALSE
										FALSE
										FALSE
										FALSE
										FALSE
										FALSE
										FALSE
										FALSE
										FALSE
										FALSE
										FALSE
										FALSE
										FALSE
										FALSE
										FALSE
										FALSE
										FALSE
										FALSE
										FALSE
										FALSE
										FALSE
										FALSE
										FALSE
										FALSE
										FALSE
										FALSE
										FALSE
										FALSE
										FALSE
										FALSE
										FALSE
										FALSE
										FALSE
										FALSE
										FALSE
										FALSE
										FALSE
										FALSE
										FALSE
										FALSE
										FALSE
										FALSE
										FALSE
										FALSE
										FALSE
										FALSE
										FALSE
										FALSE
										FALSE
										FALSE
										FALSE
										FALSE
										FALSE
										FALSE
										FALSE
										FALSE
										FALSE
										FALSE
										FALSE
										FALSE
										FALSE
										FALSE
										FALSE
										FALSE
										FALSE
										FALSE
										FALSE
										FALSE
										FALSE
										FALSE
										FALSE
										FALSE
										FALSE
										FALSE
										FALSE
										FALSE
										FALSE
										FALSE
										FALSE
										FALSE
										FALSE
										FALSE
										FALSE
										FALSE
										FALSE
										FALSE
										FALSE
										FALSE
										FALSE
										FALSE
										FALSE
										FALSE
										FALSE
										FALSE
										FALSE
										FALSE
										FALSE
										FALSE
										FALSE
										FALSE
										FALSE
										FALSE
										FALSE
										FALSE
										FALSE
										FALSE
										FALSE
										FALSE
										FALSE
										FALSE
										FALSE
										FALSE
										FALSE
										FALSE
										FALSE
										FALSE
										FALSE
										FALSE
										FALSE
										FALSE
										FALSE
										FALSE
										FALSE
										FALSE
										FALSE
										FALSE
										FALSE
										FALSE
										FALSE
										FALSE
										FALSE
										FALSE
										FALSE
										FALSE
										FALSE
										FALSE
										FALSE
										FALSE
										FALSE
										FALSE
										FALSE
										FALSE
										FALSE
										FALSE
										FALSE
										FALSE
										FALSE
										FALSE
										FALSE
										FALSE
										FALSE
										FALSE
										FALSE
										FALSE
										FALSE
										FALSE
										FALSE
										FALSE
										FALSE
										FALSE
										FALSE
										FALSE
										FALSE
										FALSE
										FALSE
										FALSE
										FALSE
										FALSE
										FALSE
										FALSE
										FALSE
										FALSE
										FALSE
										FALSE
										FALSE
										FALSE
										FALSE
										FALSE
										FALSE
										FALSE
										FALSE
										FALSE
										FALSE
										FALSE
										FALSE
										FALSE
										FALSE
										FALSE
										FALSE
										FALSE
										FALSE
										FALSE
										FALSE
										FALSE
										FALSE
										FALSE
										FALSE
										FALSE
										FALSE
										FALSE
										FALSE
										FALSE
										FALSE
										FALSE
										FALSE
										FALSE
										FALSE
										FALSE
										FALSE
										FALSE
										FALSE
										FALSE
										FALSE
										FALSE
										FALSE
										FALSE
										FALSE
										FALSE
										FALSE
										FALSE
										FALSE
										FALSE
										FALSE
										FALSE
										FALSE
										FALSE
										FALSE
										FALSE
										FALSE
										FALSE
										FALSE
										FALSE
										FALSE
										FALSE
										FALSE
										FALSE
										FALSE
										FALSE
										FALSE
										FALSE
										FALSE
										FALSE
										FALSE
										FALSE
										FALSE
										FALSE
										FALSE
										FALSE
										FALSE
										FALSE
										FALSE
										FALSE
										FALSE
										FALSE
										FALSE
										FALSE
										FALSE
										FALSE
										FALSE
										FALSE
										FALSE
										FALSE
										FALSE
										FALSE
										FALSE
										FALSE
										FALSE
										FALSE
										FALSE
										FALSE
										FALSE
										FALSE
										FALSE
										FALSE
										FALSE
										FALSE
										FALSE
										FALSE
										FALSE
										FALSE
										FALSE
										FALSE
										FALSE
										FALSE
										FALSE
										FALSE
										FALSE
										FALSE
										FALSE
										FALSE
										FALSE
										FALSE
										FALSE
										FALSE
										FALSE
										FALSE
										FALSE
										FALSE
										FALSE
										FALSE
										FALSE
										FALSE
										FALSE
										FALSE
										FALSE
										FALSE
										FALSE
										FALSE
										FALSE
										FALSE
										FALSE
										FALSE
										FALSE
										FALSE
										FALSE
										FALSE
										FALSE
										FALSE
										FALSE
										FALSE
										FALSE
										FALSE
										FALSE
										FALSE
										FALSE
										FALSE
										FALSE
										FALSE
										FALSE
										FALSE
										FALSE
										FALSE
										FALSE
										FALSE
										FALSE
										FALSE
										FALSE
										FALSE
										FALSE
										FALSE
										FALSE
										FALSE
										FALSE
										FALSE
										FALSE
										FALSE
										FALSE
										FALSE
										FALSE
										FALSE
										FALSE
										FALSE
										FALSE
										FALSE
										FALSE
										FALSE
										FALSE
										FALSE
										FALSE
										FALSE
										FALSE
										FALSE
										FALSE
										FALSE
										FALSE
										FALSE
										FALSE
										FALSE
										FALSE
										FALSE
										FALSE
										FALSE
										FALSE
										FALSE
										FALSE
										FALSE
										FALSE
										FALSE
										FALSE
										FALSE
										FALSE
										FALSE
										FALSE
										FALSE
										FALSE
										FALSE
										FALSE
										FALSE
										FALSE
										FALSE
										FALSE
										FALSE
										FALSE
										FALSE
										FALSE
										FALSE
										FALSE
										FALSE
										FALSE
										FALSE
										FALSE
										FALSE
										FALSE
										FALSE
										FALSE
										FALSE
										FALSE
										FALSE
										FALSE
										FALSE
										FALSE
										FALSE
										FALSE
										FALSE
										FALSE
										FALSE
										FALSE
										FALSE
										FALSE
										FALSE
										FALSE
										FALSE
										FALSE
										FALSE
										FALSE
										FALSE
										FALSE
										FALSE
										FALSE
										FALSE
										FALSE
										FALSE
										FALSE
										FALSE
										FALSE
										FALSE
										FALSE
										FALSE
										FALSE
										FALSE
										FALSE
										FALSE
										FALSE
										FALSE
										FALSE
										FALSE
										FALSE
										FALSE
										FALSE
										FALSE
										FALSE
										FALSE
										FALSE
										FALSE
										FALSE
										FALSE
										FALSE
										FALSE
										FALSE
										FALSE
										FALSE
										FALSE
										FALSE
										FALSE
										FALSE
										FALSE
										FALSE
										FALSE
										FALSE
										FALSE
										FALSE
										FALSE
										FALSE
										FALSE
										FALSE
										FALSE
										FALSE
										FALSE
										FALSE
										FALSE
										FALSE
										FALSE
										FALSE
										FALSE
										FALSE
										FALSE
										FALSE
										FALSE
										FALSE
										FALSE
										FALSE
										FALSE
										FALSE
										FALSE
										FALSE
										FALSE
										FALSE
										FALSE
										FALSE
										FALSE
										FALSE
										FALSE
										FALSE
										FALSE
										FALSE
										FALSE
										FALSE
										FALSE
										FALSE
										FALSE
										FALSE
										FALSE
										FALSE
										FALSE
										FALSE
										FALSE
										FALSE
										FALSE
										FALSE
										FALSE
										FALSE
										FALSE
										FALSE
										FALSE
										FALSE
										FALSE
										FALSE
										FALSE
										FALSE
										FALSE
										FALSE
										FALSE
										FALSE
										FALSE
										FALSE
										FALSE
										FALSE
										FALSE
										FALSE
										FALSE
										FALSE
										FALSE
										FALSE
										FALSE
										FALSE
										FALSE
										FALSE
										FALSE
										FALSE
										FALSE
										FALSE
										FALSE
										FALSE
										FALSE
										FALSE
										FALSE
										FALSE
										FALSE
										FALSE
										FALSE
										FALSE
										FALSE
										FALSE
										FALSE
										FALSE
										FALSE
										FALSE
										FALSE
										FALSE
										FALSE
										FALSE
										FALSE
										FALSE
										FALSE
										FALSE
										FALSE
										FALSE
										FALSE
										FALSE
										FALSE
										FALSE
										FALSE
										FALSE
										FALSE
										FALSE
										FALSE
										FALSE
										FALSE
										FALSE
										FALSE
										FALSE
										FALSE
										FALSE
										FALSE
										FALSE
										FALSE
										FALSE
										FALSE
										FALSE
										FALSE
										FALSE
										FALSE
										FALSE
										FALSE
										FALSE
										FALSE
										FALSE
										FALSE
										FALSE
										FALSE
										FALSE
										FALSE
										FALSE
										FALSE
										FALSE
										FALSE
										FALSE
										FALSE
										FALSE
										FALSE
										FALSE
										FALSE
										FALSE
										FALSE
										FALSE
										FALSE
										FALSE
										FALSE
										FALSE
										FALSE
										FALSE
										FALSE
										FALSE
										FALSE
										FALSE
										FALSE
										FALSE
										FALSE
										FALSE
										FALSE
										FALSE
										FALSE
										FALSE
										FALSE
										FALSE
										FALSE
										FALSE
										FALSE
										FALSE
										FALSE
										FALSE
										FALSE
										FALSE
										FALSE
										FALSE
										FALSE
										FALSE
										FALSE
										FALSE
										FALSE
										FALSE
										FALSE
										FALSE
										FALSE
										FALSE
										FALSE
										FALSE
										FALSE
										FALSE
										FALSE
										FALSE
										FALSE
										FALSE
										FALSE
										FALSE
										FALSE
										FALSE
										FALSE
										FALSE
										FALSE
										FALSE
										FALSE
										FALSE
										FALSE
										FALSE
										FALSE
										FALSE
										FALSE
										FALSE
										FALSE
										FALSE
										FALSE
										FALSE
										FALSE
										FALSE
										FALSE
										FALSE
										FALSE
										FALSE
										FALSE
										FALSE
										FALSE
										FALSE
										FALSE
										FALSE
										FALSE
										FALSE
										FALSE
										FALSE
										FALSE
										FALSE
										FALSE
										FALSE
										FALSE
										FALSE
										FALSE
										FALSE
										FALSE
										FALSE
										FALSE
										FALSE
										FALSE
										FALSE
										FALSE
										FALSE
										FALSE
										FALSE
										FALSE
										FALSE
										FALSE
										FALSE
										FALSE
										FALSE
										FALSE
										FALSE
										FALSE
										FALSE
										FALSE
										FALSE
										FALSE
										FALSE
										FALSE
										FALSE
										FALSE
										FALSE
										FALSE
										FALSE
										FALSE
										FALSE
										FALSE
										FALSE
										FALSE
										FALSE
										FALSE
										FALSE
										FALSE
										FALSE
										FALSE
										FALSE
										FALSE
										FALSE
										FALSE
										FALSE
										FALSE
										FALSE
										FALSE
										FALSE
										FALSE
										FALSE
										FALSE
										FALSE
										FALSE
										FALSE
										FALSE
										FALSE
										FALSE
										FALSE
										FALSE
										FALSE
										FALSE
										FALSE
										FALSE
										FALSE
										FALSE
										FALSE
										FALSE
										FALSE
										FALSE
										FALSE
										FALSE
										FALSE
										FALSE
										FALSE
										FALSE
										FALSE
										FALSE
										FALSE
										FALSE
										FALSE
										FALSE
										FALSE
										FALSE
										FALSE
										FALSE
										FALSE
										FALSE
										FALSE
										FALSE
										FALSE
										FALSE
										FALSE
										FALSE
										FALSE
										FALSE
										FALSE
										FALSE
										FALSE
										FALSE
										FALSE
										FALSE
										FALSE
										FALSE
										FALSE
										FALSE
										FALSE
										FALSE
										FALSE
										FALSE
										FALSE
										FALSE
										FALSE
										FALSE
										FALSE
										FALSE
										FALSE
										FALSE
										FALSE
										FALSE
										FALSE
										FALSE
										FALSE
										FALSE
										FALSE
										FALSE
										FALSE
										FALSE
										FALSE
										FALSE
										FALSE
										FALSE
										FALSE
										FALSE
										FALSE
										FALSE
										FALSE
										FALSE
										FALSE
										FALSE
										FALSE
										FALSE
										FALSE
										FALSE
										FALSE
										FALSE
										FALSE
										FALSE
										FALSE
										FALSE
										FALSE
										FALSE
										FALSE
										FALSE
										FALSE
										FALSE
										FALSE
										FALSE
										FALSE
										FALSE
										FALSE
										FALSE
										FALSE
										FALSE
										FALSE
										FALSE
										FALSE
										FALSE
										FALSE
										FALSE
										FALSE
										FALSE
										FALSE
										FALSE
										FALSE
										FALSE
										FALSE
										FALSE
										FALSE
										FALSE
										FALSE
										FALSE
										FALSE
										FALSE
										FALSE
										FALSE
										FALSE
										FALSE
										FALSE
										FALSE
										FALSE
										FALSE
										FALSE
										FALSE
										FALSE
										FALSE
										FALSE
										FALSE
										FALSE
										FALSE
										FALSE
										FALSE
										FALSE
										FALSE
										FALSE
										FALSE
										FALSE
										FALSE
										FALSE
										FALSE
										FALSE
										FALSE
										FALSE
										FALSE
										FALSE
										FALSE
										FALSE
										FALSE
										FALSE
										FALSE
										FALSE
										FALSE
										FALSE
										FALSE
										FALSE
										FALSE
										FALSE
										FALSE
										FALSE
										FALSE
										FALSE
										FALSE
										FALSE
										FALSE
										FALSE
										FALSE
										FALSE
										FALSE
										FALSE
										FALSE
										FALSE
										FALSE
										FALSE
										FALSE
										FALSE
										FALSE
										FALSE
										FALSE
										FALSE
										FALSE
										FALSE
										FALSE
										FALSE
										FALSE
										FALSE
										FALSE
										FALSE
										FALSE
										FALSE
										FALSE
										FALSE
										FALSE
										FALSE
										FALSE
										FALSE
										FALSE
										FALSE
										FALSE
										FALSE
										FALSE
										FALSE
										FALSE
										FALSE
										FALSE
										FALSE
										FALSE
										FALSE
										FALSE
										FALSE
										FALSE
										FALSE
										FALSE
										FALSE
										FALSE
										FALSE
										FALSE
										FALSE
										FALSE
										FALSE
										FALSE
										FALSE
										FALSE
										FALSE
										FALSE
										FALSE
										FALSE
										FALSE
										FALSE
										FALSE
										FALSE
										FALSE
										FALSE
										FALSE
										FALSE
										FALSE
										FALSE
										FALSE
										FALSE
										FALSE
										FALSE
										FALSE
										FALSE
										FALSE
										FALSE
										FALSE
										FALSE
										FALSE
										FALSE
										FALSE
										FALSE
										FALSE
										FALSE
										FALSE
										FALSE
										FALSE
										FALSE
										FALSE
										FALSE
										FALSE
										FALSE
										FALSE
										FALSE
										FALSE
										FALSE
										FALSE
										FALSE
										FALSE
										FALSE
										FALSE
										FALSE
										FALSE
										FALSE
										FALSE
										FALSE
										FALSE
										FALSE
										FALSE
										FALSE
										FALSE
										FALSE
										FALSE
										FALSE
										FALSE
										FALSE
										FALSE
										FALSE
										FALSE
										FALSE
										FALSE
										FALSE
										FALSE
										FALSE
										FALSE
										FALSE
										FALSE
										FALSE
										FALSE
										FALSE
										FALSE
										FALSE
										FALSE
										FALSE
										FALSE
										FALSE
										FALSE
										FALSE
										FALSE
										FALSE
										FALSE
										FALSE
										FALSE
										FALSE
										FALSE
										FALSE
										FALSE
										FALSE
										FALSE
										FALSE
										FALSE
										FALSE
										FALSE
										FALSE
										FALSE
										FALSE
										FALSE
										FALSE
										FALSE
										FALSE
										FALSE
										FALSE
										FALSE
										FALSE
										FALSE
										FALSE
										FALSE
										FALSE
										FALSE
										FALSE
										FALSE
										FALSE
										FALSE
										FALSE
										FALSE
										FALSE
										FALSE
										FALSE
										FALSE
										FALSE
										FALSE
										FALSE
										FALSE
										FALSE
										FALSE
										FALSE
										FALSE
										FALSE
										FALSE
										FALSE
										FALSE
										FALSE
										FALSE
										FALSE
										FALSE
										FALSE
										FALSE
										FALSE
										FALSE
										FALSE
										FALSE
										FALSE
										FALSE
										FALSE
										FALSE
										FALSE
										FALSE
										FALSE
										FALSE
										FALSE
										FALSE
										FALSE
										FALSE
										FALSE
										FALSE
										FALSE
										FALSE
										FALSE
										FALSE
										FALSE
										FALSE
										FALSE
										FALSE
										FALSE
										FALSE
										FALSE
										FALSE
										FALSE
										FALSE
										FALSE
										FALSE
										FALSE
										FALSE
										FALSE
										FALSE
										FALSE
										FALSE
										FALSE
										FALSE
										FALSE
										FALSE
										FALSE
										FALSE
										FALSE
										FALSE
										FALSE
										FALSE
										FALSE
										FALSE
										FALSE
										FALSE
										FALSE
										FALSE
										FALSE
										FALSE
										FALSE
										FALSE
										FALSE
										FALSE
										FALSE
										FALSE
										FALSE
										FALSE
										FALSE
										FALSE
										FALSE
										FALSE
										FALSE
										FALSE
										FALSE
										FALSE
										FALSE
										FALSE
										FALSE
										FALSE
										FALSE
										FALSE
										FALSE
										FALSE
										FALSE
										FALSE
										FALSE
										FALSE
										FALSE
										FALSE
										FALSE
										FALSE
										FALSE
										FALSE
										FALSE
										FALSE
										FALSE
										FALSE
										FALSE
										FALSE
										FALSE
										FALSE
										FALSE
										FALSE
										FALSE
										FALSE
										FALSE
										FALSE
										FALSE
										FALSE
										FALSE
										FALSE
										FALSE
										FALSE
										FALSE
										FALSE
										FALSE
										FALSE
										FALSE
										FALSE
										FALSE
										FALSE
										FALSE
										FALSE
										FALSE
										FALSE
										FALSE
										FALSE
										FALSE
										FALSE
										FALSE
										FALSE
										FALSE
										FALSE
										FALSE
										FALSE
										FALSE
										FALSE
										FALSE
										FALSE
										FALSE
										FALSE
										FALSE
										FALSE
										FALSE
										FALSE
										FALSE
										FALSE
										FALSE
										FALSE
										FALSE
										FALSE
										FALSE
										FALSE
										FALSE
										FALSE
										FALSE
										FALSE
										FALSE
										FALSE
										FALSE
										FALSE
										FALSE
										FALSE
										FALSE
										FALSE
										FALSE
										FALSE
										FALSE
										FALSE
										FALSE
										FALSE
										FALSE
										FALSE
										FALSE
										FALSE
										FALSE
										FALSE
										FALSE
										FALSE
										FALSE
										FALSE
										FALSE
										FALSE
										FALSE
										FALSE
										FALSE
										FALSE
										FALSE
										FALSE
										FALSE
										FALSE
										FALSE
										FALSE
										FALSE
										FALSE
										FALSE
										FALSE
										FALSE
										FALSE
										FALSE
										FALSE
										FALSE
										FALSE
										FALSE
										FALSE
										FALSE
										FALSE
										FALSE
										FALSE
										FALSE
										FALSE
										FALSE
										FALSE
										FALSE
										FALSE
										FALSE
										FALSE
										FALSE
										FALSE
										FALSE
										FALSE
										FALSE
										FALSE
										FALSE
										FALSE
										FALSE
										FALSE
										FALSE
										FALSE
										FALSE
										FALSE
										FALSE
										FALSE
										FALSE
										FALSE
										FALSE
										FALSE
										FALSE
										FALSE
										FALSE
										FALSE
										FALSE
										FALSE
										FALSE
										FALSE
										FALSE
										FALSE
										FALSE
										FALSE
										FALSE
										FALSE
										FALSE
										FALSE
										FALSE
										FALSE
										FALSE
										FALSE
										FALSE
										FALSE
										FALSE
										FALSE
										FALSE
										FALSE
										FALSE
										FALSE
										FALSE
										FALSE
										FALSE
										FALSE
										FALSE
										FALSE
										FALSE
										FALSE
										FALSE
										FALSE
										FALSE
										FALSE
										FALSE
										FALSE
										FALSE
										FALSE
										FALSE
										FALSE
										FALSE
										FALSE
										FALSE
										FALSE
										FALSE
										FALSE
										FALSE
										FALSE
										FALSE
										FALSE
										FALSE
										FALSE
										FALSE
										FALSE
										FALSE
										FALSE
										FALSE
										FALSE
										FALSE
										FALSE
										FALSE
										FALSE
										FALSE
										FALSE
										FALSE
										FALSE
										FALSE
										FALSE
										FALSE
										FALSE
										FALSE
										FALSE
										FALSE
										FALSE
										FALSE
										FALSE
										FALSE
										FALSE
										FALSE
										FALSE
										FALSE
										FALSE
										FALSE
										FALSE
										FALSE
										FALSE
										FALSE
										FALSE
										FALSE
										FALSE
										FALSE
										FALSE
										FALSE
										FALSE
										FALSE
										FALSE
										FALSE
										FALSE
										FALSE
										FALSE
										FALSE
										FALSE
										FALSE
										FALSE
										FALSE
										FALSE
										FALSE
										FALSE
										FALSE
										FALSE
										FALSE
										FALSE
										FALSE
										FALSE
										FALSE
										FALSE
										FALSE
										FALSE
										FALSE
										FALSE
										FALSE
										FALSE
										FALSE
										FALSE
										FALSE
										FALSE
										FALSE
										FALSE
										FALSE
										FALSE
										FALSE
										FALSE
										FALSE
										FALSE
										FALSE
										FALSE
										FALSE
										FALSE
										FALSE
										FALSE
										FALSE
										FALSE
										FALSE
										FALSE
										FALSE
										FALSE
										FALSE
										FALSE
										FALSE
										FALSE
										FALSE
										FALSE
										FALSE
										FALSE
										FALSE
										FALSE
										FALSE
										FALSE
										FALSE
										FALSE
										FALSE
										FALSE
										FALSE
										FALSE
										FALSE
										FALSE
										FALSE
										FALSE
										FALSE
										FALSE
										FALSE
										FALSE
										FALSE
										FALSE
										FALSE
										FALSE
										FALSE
										FALSE
										FALSE
										FALSE
										FALSE
										FALSE
										FALSE
										FALSE
										FALSE
										FALSE
										FALSE
										FALSE
										FALSE
										FALSE
										FALSE
										FALSE
										FALSE
										FALSE
										FALSE
										FALSE
										FALSE
										FALSE
										FALSE
										FALSE
										FALSE
										FALSE
										FALSE
										FALSE
										FALSE
										FALSE
										FALSE
										FALSE
										FALSE
										FALSE
										FALSE
										FALSE
										FALSE
										FALSE
										FALSE
										FALSE
										FALSE
										FALSE
										FALSE
										FALSE
										FALSE
										FALSE
										FALSE
										FALSE
										FALSE
										FALSE
										FALSE
										FALSE
										FALSE
										FALSE
										FALSE
										FALSE
										FALSE
										FALSE
										FALSE
										FALSE
										FALSE
										FALSE
										FALSE
										FALSE
										FALSE
										FALSE
										FALSE
										FALSE
										FALSE
										FALSE
										FALSE
										FALSE
										FALSE
										FALSE
										FALSE
										FALSE
										FALSE
										FALSE
										FALSE
										FALSE
										FALSE
										FALSE
										FALSE
										FALSE
										FALSE
										FALSE
										FALSE
										FALSE
										FALSE
										FALSE
										FALSE
										FALSE
										FALSE
										FALSE
										FALSE
										FALSE
										FALSE
										FALSE
										FALSE
										FALSE
										FALSE
										FALSE
										FALSE
										FALSE
										FALSE
										FALSE
										FALSE
										FALSE
										FALSE
										FALSE
										FALSE
										FALSE
										FALSE
										FALSE
										FALSE
										FALSE
										FALSE
										FALSE
										FALSE
										FALSE
										FALSE
										FALSE
										FALSE
										FALSE
										FALSE
										FALSE
										FALSE
										FALSE
										FALSE
										FALSE
										FALSE
										FALSE
										FALSE
										FALSE
										FALSE
										FALSE
										FALSE
										FALSE
										FALSE
										FALSE
										FALSE
										FALSE
										FALSE
										FALSE
										FALSE
										FALSE
										FALSE
										FALSE
										FALSE
										FALSE
										FALSE
										FALSE
										FALSE
										FALSE
										FALSE
										FALSE
										FALSE
										FALSE
										FALSE
										FALSE
										FALSE
										FALSE
										FALSE
										FALSE
										FALSE
										FALSE
										FALSE
										FALSE
										FALSE
										FALSE
										FALSE
										FALSE
										FALSE
										FALSE
										FALSE
										FALSE
										FALSE
										FALSE
										FALSE
										FALSE
										FALSE
										FALSE
										FALSE
										FALSE
										FALSE
										FALSE
										FALSE
										FALSE
										FALSE
										FALSE
										FALSE
										FALSE
										FALSE
										FALSE
										FALSE
										FALSE
										FALSE
										FALSE
										FALSE
										FALSE
										FALSE
										FALSE
										FALSE
										FALSE
										FALSE
										FALSE
										FALSE
										FALSE
[truncated: 13,154 more rows]

## Sheet: Calculator
		ReQoL latent scores estiamted in ordered probits									ReQoL scores calculated from WEM inputs											cho4	wb11p	hop4	act5p	bel2	sel2p	phy	Same order used in the valuation							Convert to levels used in valuation							physical dummies in model				Calculate
reqol1	reqol2	reqol3	reqol4	reqol5	reqol6	reqol7	reqol8	reqol9	reqol10	physical	reqol1	reqol2	reqol3	reqol4	reqol5	reqol6	reqol7	reqol8	reqol9	reqol10	physical	reqol3_UI	reqol5_UI	reqol6_UI	reqol7_UI	reqol9_UI	reqol10_UI	physical_UI	act5p	bel2p	cho4	hop4	sel2p	wb11p	phy	act5p_valuation	bel2_valuation	cho4_valuation	hop4_valuation	sel2p_valuation	wb11p_valuation	phy_valuation	phy2	phy3	phy4	phy5	State_6_valuation	newtheta	State6_valuation
		0		0	0	0		0	0	0			0		0	0	4		0	0	3	0	0	0	4	0	0	3	4	0	0	0	0	0	3	1	5	5	5	5	5	2	1	0	0	0	155555	0.870684	555555
		0		0	0	0		0	0	0			0		0	0	4		0	0	3	0	0	0	4	0	0	3	4	0	0	0	0	0	3	1	5	5	5	5	5	2	1	0	0	0	155555	0.870684	555554
		0		0	0	0		0	0	0			0		0	0	4		0	0	3	0	0	0	4	0	0	3	4	0	0	0	0	0	3	1	5	5	5	5	5	2	1	0	0	0	155555	0.870684	555553
		0		0	0	0		0	0	0			0		0	0	4		0	0	3	0	0	0	4	0	0	3	4	0	0	0	0	0	3	1	5	5	5	5	5	2	1	0	0	0	155555	0.870684	555552
		0		0	0	0		0	0	0			0		0	0	4		0	0	3	0	0	0	4	0	0	3	4	0	0	0	0	0	3	1	5	5	5	5	5	2	1	0	0	0	155555	0.870684	555551
		0		0	0	0		0	0	0			0		0	0	4		0	0	3	0	0	0	4	0	0	3	4	0	0	0	0	0	3	1	5	5	5	5	5	2	1	0	0	0	155555	0.870684	555545
		0		0	0	0		0	0	0			0		0	0	4		0	0	3	0	0	0	4	0	0	3	4	0	0	0	0	0	3	1	5	5	5	5	5	2	1	0	0	0	155555	0.870684	555544
		0		0	0	0		0	0	0			0		0	0	4		0	0	3	0	0	0	4	0	0	3	4	0	0	0	0	0	3	1	5	5	5	5	5	2	1	0	0	0	155555	0.870684	555543
		0		0	0	0		0	0	0			0		0	0	4		0	0	3	0	0	0	4	0	0	3	4	0	0	0	0	0	3	1	5	5	5	5	5	2	1	0	0	0	155555	0.870684	555542
		0		0	0	0		0	0	0			0		0	0	4		0	0	3	0	0	0	4	0	0	3	4	0	0	0	0	0	3	1	5	5	5	5	5	2	1	0	0	0	155555	0.870684	555541
		0		0	0	0		0	0	0			0		0	0	4		0	0	3	0	0	0	4	0	0	3	4	0	0	0	0	0	3	1	5	5	5	5	5	2	1	0	0	0	155555	0.870684	555535
		0		0	0	0		0	0	0			0		0	0	4		0	0	3	0	0	0	4	0	0	3	4	0	0	0	0	0	3	1	5	5	5	5	5	2	1	0	0	0	155555	0.870684	555534
		0		0	0	0		0	0	0			0		0	0	4		0	0	3	0	0	0	4	0	0	3	4	0	0	0	0	0	3	1	5	5	5	5	5	2	1	0	0	0	155555	0.870684	555533
		0		0	0	0		0	0	0			0		0	0	4		0	0	3	0	0	0	4	0	0	3	4	0	0	0	0	0	3	1	5	5	5	5	5	2	1	0	0	0	155555	0.870684	555532
		0		0	0	0		0	0	0			0		0	0	4		0	0	3	0	0	0	4	0	0	3	4	0	0	0	0	0	3	1	5	5	5	5	5	2	1	0	0	0	155555	0.870684	555531
		0		0	0	0		0	0	0			0		0	0	4		0	0	3	0	0	0	4	0	0	3	4	0	0	0	0	0	3	1	5	5	5	5	5	2	1	0	0	0	155555	0.870684	555525
		0		0	0	0		0	0	0			0		0	0	4		0	0	3	0	0	0	4	0	0	3	4	0	0	0	0	0	3	1	5	5	5	5	5	2	1	0	0	0	155555	0.870684	555524
		0		0	0	0		0	0	0			0		0	0	4		0	0	3	0	0	0	4	0	0	3	4	0	0	0	0	0	3	1	5	5	5	5	5	2	1	0	0	0	155555	0.870684	555523
		0		0	0	0		0	0	0			0		0	0	4		0	0	3	0	0	0	4	0	0	3	4	0	0	0	0	0	3	1	5	5	5	5	5	2	1	0	0	0	155555	0.870684	555522
		0		0	0	0		0	0	0			0		0	0	4		0	0	3	0	0	0	4	0	0	3	4	0	0	0	0	0	3	1	5	5	5	5	5	2	1	0	0	0	155555	0.870684	555521
																						0	0	0	0	0	0	0	0	0	0	0	0	0	0	5	5	5	5	5	5	5	0	0	0	1	555555	1	555515
																						0	0	0	0	0	0	0	0	0	0	0	0	0	0	5	5	5	5	5	5	5	0	0	0	1	555555	1	555514
																						0	0	0	0	0	0	0	0	0	0	0	0	0	0	5	5	5	5	5	5	5	0	0	0	1	555555	1	555513
																						0	0	0	0	0	0	0	0	0	0	0	0	0	0	5	5	5	5	5	5	5	0	0	0	1	555555	1	555512
																						0	0	0	0	0	0	0	0	0	0	0	0	0	0	5	5	5	5	5	5	5	0	0	0	1	555555	1	555511
																						0	0	0	0	0	0	0	0	0	0	0	0	0	0	5	5	5	5	5	5	5	0	0	0	1	555555	1	555455
																						0	0	0	0	0	0	0	0	0	0	0	0	0	0	5	5	5	5	5	5	5	0	0	0	1	555555	1	555454
																						0	0	0	0	0	0	0	0	0	0	0	0	0	0	5	5	5	5	5	5	5	0	0	0	1	555555	1	555453
																						0	0	0	0	0	0	0	0	0	0	0	0	0	0	5	5	5	5	5	5	5	0	0	0	1	555555	1	555452
																						0	0	0	0	0	0	0	0	0	0	0	0	0	0	5	5	5	5	5	5	5	0	0	0	1	555555	1	555451
																						0	0	0	0	0	0	0	0	0	0	0	0	0	0	5	5	5	5	5	5	5	0	0	0	1	555555	1	555445
																						0	0	0	0	0	0	0	0	0	0	0	0	0	0	5	5	5	5	5	5	5	0	0	0	1	555555	1	555444
																						0	0	0	0	0	0	0	0	0	0	0	0	0	0	5	5	5	5	5	5	5	0	0	0	1	555555	1	555443
																						0	0	0	0	0	0	0	0	0	0	0	0	0	0	5	5	5	5	5	5	5	0	0	0	1	555555	1	555442
																						0	0	0	0	0	0	0	0	0	0	0	0	0	0	5	5	5	5	5	5	5	0	0	0	1	555555	1	555441
																						0	0	0	0	0	0	0	0	0	0	0	0	0	0	5	5	5	5	5	5	5	0	0	0	1	555555	1	555435
																						0	0	0	0	0	0	0	0	0	0	0	0	0	0	5	5	5	5	5	5	5	0	0	0	1	555555	1	555434
																						0	0	0	0	0	0	0	0	0	0	0	0	0	0	5	5	5	5	5	5	5	0	0	0	1	555555	1	555433
																						0	0	0	0	0	0	0	0	0	0	0	0	0	0	5	5	5	5	5	5	5	0	0	0	1	555555	1	555432
																						0	0	0	0	0	0	0	0	0	0	0	0	0	0	5	5	5	5	5	5	5	0	0	0	1	555555	1	555431
																						0	0	0	0	0	0	0	0	0	0	0	0	0	0	5	5	5	5	5	5	5	0	0	0	1	555555	1	555425
																						0	0	0	0	0	0	0	0	0	0	0	0	0	0	5	5	5	5	5	5	5	0	0	0	1	555555	1	555424
																						0	0	0	0	0	0	0	0	0	0	0	0	0	0	5	5	5	5	5	5	5	0	0	0	1	555555	1	555423
																						0	0	0	0	0	0	0	0	0	0	0	0	0	0	5	5	5	5	5	5	5	0	0	0	1	555555	1	555422
																						0	0	0	0	0	0	0	0	0	0	0	0	0	0	5	5	5	5	5	5	5	0	0	0	1	555555	1	555421
																						0	0	0	0	0	0	0	0	0	0	0	0	0	0	5	5	5	5	5	5	5	0	0	0	1	555555	1	555415
																						0	0	0	0	0	0	0	0	0	0	0	0	0	0	5	5	5	5	5	5	5	0	0	0	1	555555	1	555414
																						0	0	0	0	0	0	0	0	0	0	0	0	0	0	5	5	5	5	5	5	5	0	0	0	1	555555	1	555413
																						0	0	0	0	0	0	0	0	0	0	0	0	0	0	5	5	5	5	5	5	5	0	0	0	1	555555	1	555412
																						0	0	0	0	0	0	0	0	0	0	0	0	0	0	5	5	5	5	5	5	5	0	0	0	1	555555	1	555411
																						0	0	0	0	0	0	0	0	0	0	0	0	0	0	5	5	5	5	5	5	5	0	0	0	1	555555	1	555355
																						0	0	0	0	0	0	0	0	0	0	0	0	0	0	5	5	5	5	5	5	5	0	0	0	1	555555	1	555354
																						0	0	0	0	0	0	0	0	0	0	0	0	0	0	5	5	5	5	5	5	5	0	0	0	1	555555	1	555353
																						0	0	0	0	0	0	0	0	0	0	0	0	0	0	5	5	5	5	5	5	5	0	0	0	1	555555	1	555352
																						0	0	0	0	0	0	0	0	0	0	0	0	0	0	5	5	5	5	5	5	5	0	0	0	1	555555	1	555351
																						0	0	0	0	0	0	0	0	0	0	0	0	0	0	5	5	5	5	5	5	5	0	0	0	1	555555	1	555345
																						0	0	0	0	0	0	0	0	0	0	0	0	0	0	5	5	5	5	5	5	5	0	0	0	1	555555	1	555344
																						0	0	0	0	0	0	0	0	0	0	0	0	0	0	5	5	5	5	5	5	5	0	0	0	1	555555	1	555343
																						0	0	0	0	0	0	0	0	0	0	0	0	0	0	5	5	5	5	5	5	5	0	0	0	1	555555	1	555342
																						0	0	0	0	0	0	0	0	0	0	0	0	0	0	5	5	5	5	5	5	5	0	0	0	1	555555	1	555341
																						0	0	0	0	0	0	0	0	0	0	0	0	0	0	5	5	5	5	5	5	5	0	0	0	1	555555	1	555335
																						0	0	0	0	0	0	0	0	0	0	0	0	0	0	5	5	5	5	5	5	5	0	0	0	1	555555	1	555334
																						0	0	0	0	0	0	0	0	0	0	0	0	0	0	5	5	5	5	5	5	5	0	0	0	1	555555	1	555333
																						0	0	0	0	0	0	0	0	0	0	0	0	0	0	5	5	5	5	5	5	5	0	0	0	1	555555	1	555332
																						0	0	0	0	0	0	0	0	0	0	0	0	0	0	5	5	5	5	5	5	5	0	0	0	1	555555	1	555331
																						0	0	0	0	0	0	0	0	0	0	0	0	0	0	5	5	5	5	5	5	5	0	0	0	1	555555	1	555325
																						0	0	0	0	0	0	0	0	0	0	0	0	0	0	5	5	5	5	5	5	5	0	0	0	1	555555	1	555324
																						0	0	0	0	0	0	0	0	0	0	0	0	0	0	5	5	5	5	5	5	5	0	0	0	1	555555	1	555323
																						0	0	0	0	0	0	0	0	0	0	0	0	0	0	5	5	5	5	5	5	5	0	0	0	1	555555	1	555322
																						0	0	0	0	0	0	0	0	0	0	0	0	0	0	5	5	5	5	5	5	5	0	0	0	1	555555	1	555321
																						0	0	0	0	0	0	0	0	0	0	0	0	0	0	5	5	5	5	5	5	5	0	0	0	1	555555	1	555315
																						0	0	0	0	0	0	0	0	0	0	0	0	0	0	5	5	5	5	5	5	5	0	0	0	1	555555	1	555314
																						0	0	0	0	0	0	0	0	0	0	0	0	0	0	5	5	5	5	5	5	5	0	0	0	1	555555	1	555313
																						0	0	0	0	0	0	0	0	0	0	0	0	0	0	5	5	5	5	5	5	5	0	0	0	1	555555	1	555312
																						0	0	0	0	0	0	0	0	0	0	0	0	0	0	5	5	5	5	5	5	5	0	0	0	1	555555	1	555311
																						0	0	0	0	0	0	0	0	0	0	0	0	0	0	5	5	5	5	5	5	5	0	0	0	1	555555	1	555255
																						0	0	0	0	0	0	0	0	0	0	0	0	0	0	5	5	5	5	5	5	5	0	0	0	1	555555	1	555254
																						0	0	0	0	0	0	0	0	0	0	0	0	0	0	5	5	5	5	5	5	5	0	0	0	1	555555	1	555253
																						0	0	0	0	0	0	0	0	0	0	0	0	0	0	5	5	5	5	5	5	5	0	0	0	1	555555	1	555252
																						0	0	0	0	0	0	0	0	0	0	0	0	0	0	5	5	5	5	5	5	5	0	0	0	1	555555	1	555251
																						0	0	0	0	0	0	0	0	0	0	0	0	0	0	5	5	5	5	5	5	5	0	0	0	1	555555	1	555245
																						0	0	0	0	0	0	0	0	0	0	0	0	0	0	5	5	5	5	5	5	5	0	0	0	1	555555	1	555244
																						0	0	0	0	0	0	0	0	0	0	0	0	0	0	5	5	5	5	5	5	5	0	0	0	1	555555	1	555243
																						0	0	0	0	0	0	0	0	0	0	0	0	0	0	5	5	5	5	5	5	5	0	0	0	1	555555	1	555242
																						0	0	0	0	0	0	0	0	0	0	0	0	0	0	5	5	5	5	5	5	5	0	0	0	1	555555	1	555241
																						0	0	0	0	0	0	0	0	0	0	0	0	0	0	5	5	5	5	5	5	5	0	0	0	1	555555	1	555235
																						0	0	0	0	0	0	0	0	0	0	0	0	0	0	5	5	5	5	5	5	5	0	0	0	1	555555	1	555234
																						0	0	0	0	0	0	0	0	0	0	0	0	0	0	5	5	5	5	5	5	5	0	0	0	1	555555	1	555233
																						0	0	0	0	0	0	0	0	0	0	0	0	0	0	5	5	5	5	5	5	5	0	0	0	1	555555	1	555232
																						0	0	0	0	0	0	0	0	0	0	0	0	0	0	5	5	5	5	5	5	5	0	0	0	1	555555	1	555231
																						0	0	0	0	0	0	0	0	0	0	0	0	0	0	5	5	5	5	5	5	5	0	0	0	1	555555	1	555225
																						0	0	0	0	0	0	0	0	0	0	0	0	0	0	5	5	5	5	5	5	5	0	0	0	1	555555	1	555224
																						0	0	0	0	0	0	0	0	0	0	0	0	0	0	5	5	5	5	5	5	5	0	0	0	1	555555	1	555223
																						0	0	0	0	0	0	0	0	0	0	0	0	0	0	5	5	5	5	5	5	5	0	0	0	1	555555	1	555222
																						0	0	0	0	0	0	0	0	0	0	0	0	0	0	5	5	5	5	5	5	5	0	0	0	1	555555	1	555221
																						0	0	0	0	0	0	0	0	0	0	0	0	0	0	5	5	5	5	5	5	5	0	0	0	1	555555	1	555215
																						0	0	0	0	0	0	0	0	0	0	0	0	0	0	5	5	5	5	5	5	5	0	0	0	1	555555	1	555214
																						0	0	0	0	0	0	0	0	0	0	0	0	0	0	5	5	5	5	5	5	5	0	0	0	1	555555	1	555213
																						0	0	0	0	0	0	0	0	0	0	0	0	0	0	5	5	5	5	5	5	5	0	0	0	1	555555	1	555212
																						0	0	0	0	0	0	0	0	0	0	0	0	0	0	5	5	5	5	5	5	5	0	0	0	1	555555	1	555211
																						0	0	0	0	0	0	0	0	0	0	0	0	0	0	5	5	5	5	5	5	5	0	0	0	1	555555	1	555155
																						0	0	0	0	0	0	0	0	0	0	0	0	0	0	5	5	5	5	5	5	5	0	0	0	1	555555	1	555154
																						0	0	0	0	0	0	0	0	0	0	0	0	0	0	5	5	5	5	5	5	5	0	0	0	1	555555	1	555153
																						0	0	0	0	0	0	0	0	0	0	0	0	0	0	5	5	5	5	5	5	5	0	0	0	1	555555	1	555152
																						0	0	0	0	0	0	0	0	0	0	0	0	0	0	5	5	5	5	5	5	5	0	0	0	1	555555	1	555151
																						0	0	0	0	0	0	0	0	0	0	0	0	0	0	5	5	5	5	5	5	5	0	0	0	1	555555	1	555145
																						0	0	0	0	0	0	0	0	0	0	0	0	0	0	5	5	5	5	5	5	5	0	0	0	1	555555	1	555144
																						0	0	0	0	0	0	0	0	0	0	0	0	0	0	5	5	5	5	5	5	5	0	0	0	1	555555	1	555143
																						0	0	0	0	0	0	0	0	0	0	0	0	0	0	5	5	5	5	5	5	5	0	0	0	1	555555	1	555142
																						0	0	0	0	0	0	0	0	0	0	0	0	0	0	5	5	5	5	5	5	5	0	0	0	1	555555	1	555141
																						0	0	0	0	0	0	0	0	0	0	0	0	0	0	5	5	5	5	5	5	5	0	0	0	1	555555	1	555135
																						0	0	0	0	0	0	0	0	0	0	0	0	0	0	5	5	5	5	5	5	5	0	0	0	1	555555	1	555134
																						0	0	0	0	0	0	0	0	0	0	0	0	0	0	5	5	5	5	5	5	5	0	0	0	1	555555	1	555133
																						0	0	0	0	0	0	0	0	0	0	0	0	0	0	5	5	5	5	5	5	5	0	0	0	1	555555	1	555132
																						0	0	0	0	0	0	0	0	0	0	0	0	0	0	5	5	5	5	5	5	5	0	0	0	1	555555	1	555131
																						0	0	0	0	0	0	0	0	0	0	0	0	0	0	5	5	5	5	5	5	5	0	0	0	1	555555	1	555125
																						0	0	0	0	0	0	0	0	0	0	0	0	0	0	5	5	5	5	5	5	5	0	0	0	1	555555	1	555124
																						0	0	0	0	0	0	0	0	0	0	0	0	0	0	5	5	5	5	5	5	5	0	0	0	1	555555	1	555123
																						0	0	0	0	0	0	0	0	0	0	0	0	0	0	5	5	5	5	5	5	5	0	0	0	1	555555	1	555122
																						0	0	0	0	0	0	0	0	0	0	0	0	0	0	5	5	5	5	5	5	5	0	0	0	1	555555	1	555121
																						0	0	0	0	0	0	0	0	0	0	0	0	0	0	5	5	5	5	5	5	5	0	0	0	1	555555	1	555115
																						0	0	0	0	0	0	0	0	0	0	0	0	0	0	5	5	5	5	5	5	5	0	0	0	1	555555	1	555114
																						0	0	0	0	0	0	0	0	0	0	0	0	0	0	5	5	5	5	5	5	5	0	0	0	1	555555	1	555113
																						0	0	0	0	0	0	0	0	0	0	0	0	0	0	5	5	5	5	5	5	5	0	0	0	1	555555	1	555112
																						0	0	0	0	0	0	0	0	0	0	0	0	0	0	5	5	5	5	5	5	5	0	0	0	1	555555	1	555111
																						0	0	0	0	0	0	0	0	0	0	0	0	0	0	5	5	5	5	5	5	5	0	0	0	1	555555	1	554555
																						0	0	0	0	0	0	0	0	0	0	0	0	0	0	5	5	5	5	5	5	5	0	0	0	1	555555	1	554554
																						0	0	0	0	0	0	0	0	0	0	0	0	0	0	5	5	5	5	5	5	5	0	0	0	1	555555	1	554553
																						0	0	0	0	0	0	0	0	0	0	0	0	0	0	5	5	5	5	5	5	5	0	0	0	1	555555	1	554552
																						0	0	0	0	0	0	0	0	0	0	0	0	0	0	5	5	5	5	5	5	5	0	0	0	1	555555	1	554551
																						0	0	0	0	0	0	0	0	0	0	0	0	0	0	5	5	5	5	5	5	5	0	0	0	1	555555	1	554545
																						0	0	0	0	0	0	0	0	0	0	0	0	0	0	5	5	5	5	5	5	5	0	0	0	1	555555	1	554544
																						0	0	0	0	0	0	0	0	0	0	0	0	0	0	5	5	5	5	5	5	5	0	0	0	1	555555	1	554543
																						0	0	0	0	0	0	0	0	0	0	0	0	0	0	5	5	5	5	5	5	5	0	0	0	1	555555	1	554542
																						0	0	0	0	0	0	0	0	0	0	0	0	0	0	5	5	5	5	5	5	5	0	0	0	1	555555	1	554541
																						0	0	0	0	0	0	0	0	0	0	0	0	0	0	5	5	5	5	5	5	5	0	0	0	1	555555	1	554535
																						0	0	0	0	0	0	0	0	0	0	0	0	0	0	5	5	5	5	5	5	5	0	0	0	1	555555	1	554534
																						0	0	0	0	0	0	0	0	0	0	0	0	0	0	5	5	5	5	5	5	5	0	0	0	1	555555	1	554533
																						0	0	0	0	0	0	0	0	0	0	0	0	0	0	5	5	5	5	5	5	5	0	0	0	1	555555	1	554532
																						0	0	0	0	0	0	0	0	0	0	0	0	0	0	5	5	5	5	5	5	5	0	0	0	1	555555	1	554531
																						0	0	0	0	0	0	0	0	0	0	0	0	0	0	5	5	5	5	5	5	5	0	0	0	1	555555	1	554525
																						0	0	0	0	0	0	0	0	0	0	0	0	0	0	5	5	5	5	5	5	5	0	0	0	1	555555	1	554524
																						0	0	0	0	0	0	0	0	0	0	0	0	0	0	5	5	5	5	5	5	5	0	0	0	1	555555	1	554523
																						0	0	0	0	0	0	0	0	0	0	0	0	0	0	5	5	5	5	5	5	5	0	0	0	1	555555	1	554522
																						0	0	0	0	0	0	0	0	0	0	0	0	0	0	5	5	5	5	5	5	5	0	0	0	1	555555	1	554521
																						0	0	0	0	0	0	0	0	0	0	0	0	0	0	5	5	5	5	5	5	5	0	0	0	1	555555	1	554515
																						0	0	0	0	0	0	0	0	0	0	0	0	0	0	5	5	5	5	5	5	5	0	0	0	1	555555	1	554514
																						0	0	0	0	0	0	0	0	0	0	0	0	0	0	5	5	5	5	5	5	5	0	0	0	1	555555	1	554513
																						0	0	0	0	0	0	0	0	0	0	0	0	0	0	5	5	5	5	5	5	5	0	0	0	1	555555	1	554512
																						0	0	0	0	0	0	0	0	0	0	0	0	0	0	5	5	5	5	5	5	5	0	0	0	1	555555	1	554511
																						0	0	0	0	0	0	0	0	0	0	0	0	0	0	5	5	5	5	5	5	5	0	0	0	1	555555	1	554455
																						0	0	0	0	0	0	0	0	0	0	0	0	0	0	5	5	5	5	5	5	5	0	0	0	1	555555	1	554454
																						0	0	0	0	0	0	0	0	0	0	0	0	0	0	5	5	5	5	5	5	5	0	0	0	1	555555	1	554453
																						0	0	0	0	0	0	0	0	0	0	0	0	0	0	5	5	5	5	5	5	5	0	0	0	1	555555	1	554452
																						0	0	0	0	0	0	0	0	0	0	0	0	0	0	5	5	5	5	5	5	5	0	0	0	1	555555	1	554451
																						0	0	0	0	0	0	0	0	0	0	0	0	0	0	5	5	5	5	5	5	5	0	0	0	1	555555	1	554445
																						0	0	0	0	0	0	0	0	0	0	0	0	0	0	5	5	5	5	5	5	5	0	0	0	1	555555	1	554444
																						0	0	0	0	0	0	0	0	0	0	0	0	0	0	5	5	5	5	5	5	5	0	0	0	1	555555	1	554443
																						0	0	0	0	0	0	0	0	0	0	0	0	0	0	5	5	5	5	5	5	5	0	0	0	1	555555	1	554442
																						0	0	0	0	0	0	0	0	0	0	0	0	0	0	5	5	5	5	5	5	5	0	0	0	1	555555	1	554441
																						0	0	0	0	0	0	0	0	0	0	0	0	0	0	5	5	5	5	5	5	5	0	0	0	1	555555	1	554435
																						0	0	0	0	0	0	0	0	0	0	0	0	0	0	5	5	5	5	5	5	5	0	0	0	1	555555	1	554434
																						0	0	0	0	0	0	0	0	0	0	0	0	0	0	5	5	5	5	5	5	5	0	0	0	1	555555	1	554433
																						0	0	0	0	0	0	0	0	0	0	0	0	0	0	5	5	5	5	5	5	5	0	0	0	1	555555	1	554432
																						0	0	0	0	0	0	0	0	0	0	0	0	0	0	5	5	5	5	5	5	5	0	0	0	1	555555	1	554431
																						0	0	0	0	0	0	0	0	0	0	0	0	0	0	5	5	5	5	5	5	5	0	0	0	1	555555	1	554425
																						0	0	0	0	0	0	0	0	0	0	0	0	0	0	5	5	5	5	5	5	5	0	0	0	1	555555	1	554424
																						0	0	0	0	0	0	0	0	0	0	0	0	0	0	5	5	5	5	5	5	5	0	0	0	1	555555	1	554423
																						0	0	0	0	0	0	0	0	0	0	0	0	0	0	5	5	5	5	5	5	5	0	0	0	1	555555	1	554422
																						0	0	0	0	0	0	0	0	0	0	0	0	0	0	5	5	5	5	5	5	5	0	0	0	1	555555	1	554421
																						0	0	0	0	0	0	0	0	0	0	0	0	0	0	5	5	5	5	5	5	5	0	0	0	1	555555	1	554415
																						0	0	0	0	0	0	0	0	0	0	0	0	0	0	5	5	5	5	5	5	5	0	0	0	1	555555	1	554414
																						0	0	0	0	0	0	0	0	0	0	0	0	0	0	5	5	5	5	5	5	5	0	0	0	1	555555	1	554413
																						0	0	0	0	0	0	0	0	0	0	0	0	0	0	5	5	5	5	5	5	5	0	0	0	1	555555	1	554412
																						0	0	0	0	0	0	0	0	0	0	0	0	0	0	5	5	5	5	5	5	5	0	0	0	1	555555	1	554411
																						0	0	0	0	0	0	0	0	0	0	0	0	0	0	5	5	5	5	5	5	5	0	0	0	1	555555	1	554355
																						0	0	0	0	0	0	0	0	0	0	0	0	0	0	5	5	5	5	5	5	5	0	0	0	1	555555	1	554354
																						0	0	0	0	0	0	0	0	0	0	0	0	0	0	5	5	5	5	5	5	5	0	0	0	1	555555	1	554353
																						0	0	0	0	0	0	0	0	0	0	0	0	0	0	5	5	5	5	5	5	5	0	0	0	1	555555	1	554352
																						0	0	0	0	0	0	0	0	0	0	0	0	0	0	5	5	5	5	5	5	5	0	0	0	1	555555	1	554351
																						0	0	0	0	0	0	0	0	0	0	0	0	0	0	5	5	5	5	5	5	5	0	0	0	1	555555	1	554345
																						0	0	0	0	0	0	0	0	0	0	0	0	0	0	5	5	5	5	5	5	5	0	0	0	1	555555	1	554344
																						0	0	0	0	0	0	0	0	0	0	0	0	0	0	5	5	5	5	5	5	5	0	0	0	1	555555	1	554343
																						0	0	0	0	0	0	0	0	0	0	0	0	0	0	5	5	5	5	5	5	5	0	0	0	1	555555	1	554342
																						0	0	0	0	0	0	0	0	0	0	0	0	0	0	5	5	5	5	5	5	5	0	0	0	1	555555	1	554341
																						0	0	0	0	0	0	0	0	0	0	0	0	0	0	5	5	5	5	5	5	5	0	0	0	1	555555	1	554335
																						0	0	0	0	0	0	0	0	0	0	0	0	0	0	5	5	5	5	5	5	5	0	0	0	1	555555	1	554334
																						0	0	0	0	0	0	0	0	0	0	0	0	0	0	5	5	5	5	5	5	5	0	0	0	1	555555	1	554333
																						0	0	0	0	0	0	0	0	0	0	0	0	0	0	5	5	5	5	5	5	5	0	0	0	1	555555	1	554332
																						0	0	0	0	0	0	0	0	0	0	0	0	0	0	5	5	5	5	5	5	5	0	0	0	1	555555	1	554331
																						0	0	0	0	0	0	0	0	0	0	0	0	0	0	5	5	5	5	5	5	5	0	0	0	1	555555	1	554325
																						0	0	0	0	0	0	0	0	0	0	0	0	0	0	5	5	5	5	5	5	5	0	0	0	1	555555	1	554324
																						0	0	0	0	0	0	0	0	0	0	0	0	0	0	5	5	5	5	5	5	5	0	0	0	1	555555	1	554323
																						0	0	0	0	0	0	0	0	0	0	0	0	0	0	5	5	5	5	5	5	5	0	0	0	1	555555	1	554322
																						0	0	0	0	0	0	0	0	0	0	0	0	0	0	5	5	5	5	5	5	5	0	0	0	1	555555	1	554321
																						0	0	0	0	0	0	0	0	0	0	0	0	0	0	5	5	5	5	5	5	5	0	0	0	1	555555	1	554315
																						0	0	0	0	0	0	0	0	0	0	0	0	0	0	5	5	5	5	5	5	5	0	0	0	1	555555	1	554314
																						0	0	0	0	0	0	0	0	0	0	0	0	0	0	5	5	5	5	5	5	5	0	0	0	1	555555	1	554313
																						0	0	0	0	0	0	0	0	0	0	0	0	0	0	5	5	5	5	5	5	5	0	0	0	1	555555	1	554312
																						0	0	0	0	0	0	0	0	0	0	0	0	0	0	5	5	5	5	5	5	5	0	0	0	1	555555	1	554311
																						0	0	0	0	0	0	0	0	0	0	0	0	0	0	5	5	5	5	5	5	5	0	0	0	1	555555	1	554255
																						0	0	0	0	0	0	0	0	0	0	0	0	0	0	5	5	5	5	5	5	5	0	0	0	1	555555	1	554254
																						0	0	0	0	0	0	0	0	0	0	0	0	0	0	5	5	5	5	5	5	5	0	0	0	1	555555	1	554253
																						0	0	0	0	0	0	0	0	0	0	0	0	0	0	5	5	5	5	5	5	5	0	0	0	1	555555	1	554252
																						0	0	0	0	0	0	0	0	0	0	0	0	0	0	5	5	5	5	5	5	5	0	0	0	1	555555	1	554251
																						0	0	0	0	0	0	0	0	0	0	0	0	0	0	5	5	5	5	5	5	5	0	0	0	1	555555	1	554245
																						0	0	0	0	0	0	0	0	0	0	0	0	0	0	5	5	5	5	5	5	5	0	0	0	1	555555	1	554244
																						0	0	0	0	0	0	0	0	0	0	0	0	0	0	5	5	5	5	5	5	5	0	0	0	1	555555	1	554243
																						0	0	0	0	0	0	0	0	0	0	0	0	0	0	5	5	5	5	5	5	5	0	0	0	1	555555	1	554242
																						0	0	0	0	0	0	0	0	0	0	0	0	0	0	5	5	5	5	5	5	5	0	0	0	1	555555	1	554241
																						0	0	0	0	0	0	0	0	0	0	0	0	0	0	5	5	5	5	5	5	5	0	0	0	1	555555	1	554235
																						0	0	0	0	0	0	0	0	0	0	0	0	0	0	5	5	5	5	5	5	5	0	0	0	1	555555	1	554234
																						0	0	0	0	0	0	0	0	0	0	0	0	0	0	5	5	5	5	5	5	5	0	0	0	1	555555	1	554233
																						0	0	0	0	0	0	0	0	0	0	0	0	0	0	5	5	5	5	5	5	5	0	0	0	1	555555	1	554232
																						0	0	0	0	0	0	0	0	0	0	0	0	0	0	5	5	5	5	5	5	5	0	0	0	1	555555	1	554231
																						0	0	0	0	0	0	0	0	0	0	0	0	0	0	5	5	5	5	5	5	5	0	0	0	1	555555	1	554225
																						0	0	0	0	0	0	0	0	0	0	0	0	0	0	5	5	5	5	5	5	5	0	0	0	1	555555	1	554224
																						0	0	0	0	0	0	0	0	0	0	0	0	0	0	5	5	5	5	5	5	5	0	0	0	1	555555	1	554223
																						0	0	0	0	0	0	0	0	0	0	0	0	0	0	5	5	5	5	5	5	5	0	0	0	1	555555	1	554222
																						0	0	0	0	0	0	0	0	0	0	0	0	0	0	5	5	5	5	5	5	5	0	0	0	1	555555	1	554221
																						0	0	0	0	0	0	0	0	0	0	0	0	0	0	5	5	5	5	5	5	5	0	0	0	1	555555	1	554215
																						0	0	0	0	0	0	0	0	0	0	0	0	0	0	5	5	5	5	5	5	5	0	0	0	1	555555	1	554214
																						0	0	0	0	0	0	0	0	0	0	0	0	0	0	5	5	5	5	5	5	5	0	0	0	1	555555	1	554213
																						0	0	0	0	0	0	0	0	0	0	0	0	0	0	5	5	5	5	5	5	5	0	0	0	1	555555	1	554212
																						0	0	0	0	0	0	0	0	0	0	0	0	0	0	5	5	5	5	5	5	5	0	0	0	1	555555	1	554211
																						0	0	0	0	0	0	0	0	0	0	0	0	0	0	5	5	5	5	5	5	5	0	0	0	1	555555	1	554155
																						0	0	0	0	0	0	0	0	0	0	0	0	0	0	5	5	5	5	5	5	5	0	0	0	1	555555	1	554154
																						0	0	0	0	0	0	0	0	0	0	0	0	0	0	5	5	5	5	5	5	5	0	0	0	1	555555	1	554153
																						0	0	0	0	0	0	0	0	0	0	0	0	0	0	5	5	5	5	5	5	5	0	0	0	1	555555	1	554152
																						0	0	0	0	0	0	0	0	0	0	0	0	0	0	5	5	5	5	5	5	5	0	0	0	1	555555	1	554151
																						0	0	0	0	0	0	0	0	0	0	0	0	0	0	5	5	5	5	5	5	5	0	0	0	1	555555	1	554145
																						0	0	0	0	0	0	0	0	0	0	0	0	0	0	5	5	5	5	5	5	5	0	0	0	1	555555	1	554144
																						0	0	0	0	0	0	0	0	0	0	0	0	0	0	5	5	5	5	5	5	5	0	0	0	1	555555	1	554143
																						0	0	0	0	0	0	0	0	0	0	0	0	0	0	5	5	5	5	5	5	5	0	0	0	1	555555	1	554142
																						0	0	0	0	0	0	0	0	0	0	0	0	0	0	5	5	5	5	5	5	5	0	0	0	1	555555	1	554141
																						0	0	0	0	0	0	0	0	0	0	0	0	0	0	5	5	5	5	5	5	5	0	0	0	1	555555	1	554135
																						0	0	0	0	0	0	0	0	0	0	0	0	0	0	5	5	5	5	5	5	5	0	0	0	1	555555	1	554134
																						0	0	0	0	0	0	0	0	0	0	0	0	0	0	5	5	5	5	5	5	5	0	0	0	1	555555	1	554133
																						0	0	0	0	0	0	0	0	0	0	0	0	0	0	5	5	5	5	5	5	5	0	0	0	1	555555	1	554132
																						0	0	0	0	0	0	0	0	0	0	0	0	0	0	5	5	5	5	5	5	5	0	0	0	1	555555	1	554131
																						0	0	0	0	0	0	0	0	0	0	0	0	0	0	5	5	5	5	5	5	5	0	0	0	1	555555	1	554125
																						0	0	0	0	0	0	0	0	0	0	0	0	0	0	5	5	5	5	5	5	5	0	0	0	1	555555	1	554124
																						0	0	0	0	0	0	0	0	0	0	0	0	0	0	5	5	5	5	5	5	5	0	0	0	1	555555	1	554123
																						0	0	0	0	0	0	0	0	0	0	0	0	0	0	5	5	5	5	5	5	5	0	0	0	1	555555	1	554122
																						0	0	0	0	0	0	0	0	0	0	0	0	0	0	5	5	5	5	5	5	5	0	0	0	1	555555	1	554121
																						0	0	0	0	0	0	0	0	0	0	0	0	0	0	5	5	5	5	5	5	5	0	0	0	1	555555	1	554115
																						0	0	0	0	0	0	0	0	0	0	0	0	0	0	5	5	5	5	5	5	5	0	0	0	1	555555	1	554114
																						0	0	0	0	0	0	0	0	0	0	0	0	0	0	5	5	5	5	5	5	5	0	0	0	1	555555	1	554113
																						0	0	0	0	0	0	0	0	0	0	0	0	0	0	5	5	5	5	5	5	5	0	0	0	1	555555	1	554112
																						0	0	0	0	0	0	0	0	0	0	0	0	0	0	5	5	5	5	5	5	5	0	0	0	1	555555	1	554111
																						0	0	0	0	0	0	0	0	0	0	0	0	0	0	5	5	5	5	5	5	5	0	0	0	1	555555	1	553555
																						0	0	0	0	0	0	0	0	0	0	0	0	0	0	5	5	5	5	5	5	5	0	0	0	1	555555	1	553554
																						0	0	0	0	0	0	0	0	0	0	0	0	0	0	5	5	5	5	5	5	5	0	0	0	1	555555	1	553553
																						0	0	0	0	0	0	0	0	0	0	0	0	0	0	5	5	5	5	5	5	5	0	0	0	1	555555	1	553552
																						0	0	0	0	0	0	0	0	0	0	0	0	0	0	5	5	5	5	5	5	5	0	0	0	1	555555	1	553551
																						0	0	0	0	0	0	0	0	0	0	0	0	0	0	5	5	5	5	5	5	5	0	0	0	1	555555	1	553545
																						0	0	0	0	0	0	0	0	0	0	0	0	0	0	5	5	5	5	5	5	5	0	0	0	1	555555	1	553544
																						0	0	0	0	0	0	0	0	0	0	0	0	0	0	5	5	5	5	5	5	5	0	0	0	1	555555	1	553543
																						0	0	0	0	0	0	0	0	0	0	0	0	0	0	5	5	5	5	5	5	5	0	0	0	1	555555	1	553542
																						0	0	0	0	0	0	0	0	0	0	0	0	0	0	5	5	5	5	5	5	5	0	0	0	1	555555	1	553541
																						0	0	0	0	0	0	0	0	0	0	0	0	0	0	5	5	5	5	5	5	5	0	0	0	1	555555	1	553535
																						0	0	0	0	0	0	0	0	0	0	0	0	0	0	5	5	5	5	5	5	5	0	0	0	1	555555	1	553534
																						0	0	0	0	0	0	0	0	0	0	0	0	0	0	5	5	5	5	5	5	5	0	0	0	1	555555	1	553533
																						0	0	0	0	0	0	0	0	0	0	0	0	0	0	5	5	5	5	5	5	5	0	0	0	1	555555	1	553532
																						0	0	0	0	0	0	0	0	0	0	0	0	0	0	5	5	5	5	5	5	5	0	0	0	1	555555	1	553531
																						0	0	0	0	0	0	0	0	0	0	0	0	0	0	5	5	5	5	5	5	5	0	0	0	1	555555	1	553525
																						0	0	0	0	0	0	0	0	0	0	0	0	0	0	5	5	5	5	5	5	5	0	0	0	1	555555	1	553524
																						0	0	0	0	0	0	0	0	0	0	0	0	0	0	5	5	5	5	5	5	5	0	0	0	1	555555	1	553523
																						0	0	0	0	0	0	0	0	0	0	0	0	0	0	5	5	5	5	5	5	5	0	0	0	1	555555	1	553522
																						0	0	0	0	0	0	0	0	0	0	0	0	0	0	5	5	5	5	5	5	5	0	0	0	1	555555	1	553521
																						0	0	0	0	0	0	0	0	0	0	0	0	0	0	5	5	5	5	5	5	5	0	0	0	1	555555	1	553515
																						0	0	0	0	0	0	0	0	0	0	0	0	0	0	5	5	5	5	5	5	5	0	0	0	1	555555	1	553514
																						0	0	0	0	0	0	0	0	0	0	0	0	0	0	5	5	5	5	5	5	5	0	0	0	1	555555	1	553513
																						0	0	0	0	0	0	0	0	0	0	0	0	0	0	5	5	5	5	5	5	5	0	0	0	1	555555	1	553512
																						0	0	0	0	0	0	0	0	0	0	0	0	0	0	5	5	5	5	5	5	5	0	0	0	1	555555	1	553511
																						0	0	0	0	0	0	0	0	0	0	0	0	0	0	5	5	5	5	5	5	5	0	0	0	1	555555	1	553455
																						0	0	0	0	0	0	0	0	0	0	0	0	0	0	5	5	5	5	5	5	5	0	0	0	1	555555	1	553454
																						0	0	0	0	0	0	0	0	0	0	0	0	0	0	5	5	5	5	5	5	5	0	0	0	1	555555	1	553453
																						0	0	0	0	0	0	0	0	0	0	0	0	0	0	5	5	5	5	5	5	5	0	0	0	1	555555	1	553452
																						0	0	0	0	0	0	0	0	0	0	0	0	0	0	5	5	5	5	5	5	5	0	0	0	1	555555	1	553451
																						0	0	0	0	0	0	0	0	0	0	0	0	0	0	5	5	5	5	5	5	5	0	0	0	1	555555	1	553445
																						0	0	0	0	0	0	0	0	0	0	0	0	0	0	5	5	5	5	5	5	5	0	0	0	1	555555	1	553444
																						0	0	0	0	0	0	0	0	0	0	0	0	0	0	5	5	5	5	5	5	5	0	0	0	1	555555	1	553443
																						0	0	0	0	0	0	0	0	0	0	0	0	0	0	5	5	5	5	5	5	5	0	0	0	1	555555	1	553442
																						0	0	0	0	0	0	0	0	0	0	0	0	0	0	5	5	5	5	5	5	5	0	0	0	1	555555	1	553441
																						0	0	0	0	0	0	0	0	0	0	0	0	0	0	5	5	5	5	5	5	5	0	0	0	1	555555	1	553435
																						0	0	0	0	0	0	0	0	0	0	0	0	0	0	5	5	5	5	5	5	5	0	0	0	1	555555	1	553434
																						0	0	0	0	0	0	0	0	0	0	0	0	0	0	5	5	5	5	5	5	5	0	0	0	1	555555	1	553433
																						0	0	0	0	0	0	0	0	0	0	0	0	0	0	5	5	5	5	5	5	5	0	0	0	1	555555	1	553432
																						0	0	0	0	0	0	0	0	0	0	0	0	0	0	5	5	5	5	5	5	5	0	0	0	1	555555	1	553431
																						0	0	0	0	0	0	0	0	0	0	0	0	0	0	5	5	5	5	5	5	5	0	0	0	1	555555	1	553425
																						0	0	0	0	0	0	0	0	0	0	0	0	0	0	5	5	5	5	5	5	5	0	0	0	1	555555	1	553424
																						0	0	0	0	0	0	0	0	0	0	0	0	0	0	5	5	5	5	5	5	5	0	0	0	1	555555	1	553423
																						0	0	0	0	0	0	0	0	0	0	0	0	0	0	5	5	5	5	5	5	5	0	0	0	1	555555	1	553422
																						0	0	0	0	0	0	0	0	0	0	0	0	0	0	5	5	5	5	5	5	5	0	0	0	1	555555	1	553421
																						0	0	0	0	0	0	0	0	0	0	0	0	0	0	5	5	5	5	5	5	5	0	0	0	1	555555	1	553415
																						0	0	0	0	0	0	0	0	0	0	0	0	0	0	5	5	5	5	5	5	5	0	0	0	1	555555	1	553414
																						0	0	0	0	0	0	0	0	0	0	0	0	0	0	5	5	5	5	5	5	5	0	0	0	1	555555	1	553413
																						0	0	0	0	0	0	0	0	0	0	0	0	0	0	5	5	5	5	5	5	5	0	0	0	1	555555	1	553412
																						0	0	0	0	0	0	0	0	0	0	0	0	0	0	5	5	5	5	5	5	5	0	0	0	1	555555	1	553411
																						0	0	0	0	0	0	0	0	0	0	0	0	0	0	5	5	5	5	5	5	5	0	0	0	1	555555	1	553355
																						0	0	0	0	0	0	0	0	0	0	0	0	0	0	5	5	5	5	5	5	5	0	0	0	1	555555	1	553354
																						0	0	0	0	0	0	0	0	0	0	0	0	0	0	5	5	5	5	5	5	5	0	0	0	1	555555	1	553353
																						0	0	0	0	0	0	0	0	0	0	0	0	0	0	5	5	5	5	5	5	5	0	0	0	1	555555	1	553352
																						0	0	0	0	0	0	0	0	0	0	0	0	0	0	5	5	5	5	5	5	5	0	0	0	1	555555	1	553351
																						0	0	0	0	0	0	0	0	0	0	0	0	0	0	5	5	5	5	5	5	5	0	0	0	1	555555	1	553345
																						0	0	0	0	0	0	0	0	0	0	0	0	0	0	5	5	5	5	5	5	5	0	0	0	1	555555	1	553344
																						0	0	0	0	0	0	0	0	0	0	0	0	0	0	5	5	5	5	5	5	5	0	0	0	1	555555	1	553343
																						0	0	0	0	0	0	0	0	0	0	0	0	0	0	5	5	5	5	5	5	5	0	0	0	1	555555	1	553342
																						0	0	0	0	0	0	0	0	0	0	0	0	0	0	5	5	5	5	5	5	5	0	0	0	1	555555	1	553341
																						0	0	0	0	0	0	0	0	0	0	0	0	0	0	5	5	5	5	5	5	5	0	0	0	1	555555	1	553335
																						0	0	0	0	0	0	0	0	0	0	0	0	0	0	5	5	5	5	5	5	5	0	0	0	1	555555	1	553334
																						0	0	0	0	0	0	0	0	0	0	0	0	0	0	5	5	5	5	5	5	5	0	0	0	1	555555	1	553333
																						0	0	0	0	0	0	0	0	0	0	0	0	0	0	5	5	5	5	5	5	5	0	0	0	1	555555	1	553332
																						0	0	0	0	0	0	0	0	0	0	0	0	0	0	5	5	5	5	5	5	5	0	0	0	1	555555	1	553331
																						0	0	0	0	0	0	0	0	0	0	0	0	0	0	5	5	5	5	5	5	5	0	0	0	1	555555	1	553325
																						0	0	0	0	0	0	0	0	0	0	0	0	0	0	5	5	5	5	5	5	5	0	0	0	1	555555	1	553324
																						0	0	0	0	0	0	0	0	0	0	0	0	0	0	5	5	5	5	5	5	5	0	0	0	1	555555	1	553323
																						0	0	0	0	0	0	0	0	0	0	0	0	0	0	5	5	5	5	5	5	5	0	0	0	1	555555	1	553322
																						0	0	0	0	0	0	0	0	0	0	0	0	0	0	5	5	5	5	5	5	5	0	0	0	1	555555	1	553321
																						0	0	0	0	0	0	0	0	0	0	0	0	0	0	5	5	5	5	5	5	5	0	0	0	1	555555	1	553315
																						0	0	0	0	0	0	0	0	0	0	0	0	0	0	5	5	5	5	5	5	5	0	0	0	1	555555	1	553314
																						0	0	0	0	0	0	0	0	0	0	0	0	0	0	5	5	5	5	5	5	5	0	0	0	1	555555	1	553313
																						0	0	0	0	0	0	0	0	0	0	0	0	0	0	5	5	5	5	5	5	5	0	0	0	1	555555	1	553312
																						0	0	0	0	0	0	0	0	0	0	0	0	0	0	5	5	5	5	5	5	5	0	0	0	1	555555	1	553311
																						0	0	0	0	0	0	0	0	0	0	0	0	0	0	5	5	5	5	5	5	5	0	0	0	1	555555	1	553255
																						0	0	0	0	0	0	0	0	0	0	0	0	0	0	5	5	5	5	5	5	5	0	0	0	1	555555	1	553254
																						0	0	0	0	0	0	0	0	0	0	0	0	0	0	5	5	5	5	5	5	5	0	0	0	1	555555	1	553253
																						0	0	0	0	0	0	0	0	0	0	0	0	0	0	5	5	5	5	5	5	5	0	0	0	1	555555	1	553252
																						0	0	0	0	0	0	0	0	0	0	0	0	0	0	5	5	5	5	5	5	5	0	0	0	1	555555	1	553251
																						0	0	0	0	0	0	0	0	0	0	0	0	0	0	5	5	5	5	5	5	5	0	0	0	1	555555	1	553245
																						0	0	0	0	0	0	0	0	0	0	0	0	0	0	5	5	5	5	5	5	5	0	0	0	1	555555	1	553244
																						0	0	0	0	0	0	0	0	0	0	0	0	0	0	5	5	5	5	5	5	5	0	0	0	1	555555	1	553243
																						0	0	0	0	0	0	0	0	0	0	0	0	0	0	5	5	5	5	5	5	5	0	0	0	1	555555	1	553242
																						0	0	0	0	0	0	0	0	0	0	0	0	0	0	5	5	5	5	5	5	5	0	0	0	1	555555	1	553241
																						0	0	0	0	0	0	0	0	0	0	0	0	0	0	5	5	5	5	5	5	5	0	0	0	1	555555	1	553235
																						0	0	0	0	0	0	0	0	0	0	0	0	0	0	5	5	5	5	5	5	5	0	0	0	1	555555	1	553234
																						0	0	0	0	0	0	0	0	0	0	0	0	0	0	5	5	5	5	5	5	5	0	0	0	1	555555	1	553233
																						0	0	0	0	0	0	0	0	0	0	0	0	0	0	5	5	5	5	5	5	5	0	0	0	1	555555	1	553232
																						0	0	0	0	0	0	0	0	0	0	0	0	0	0	5	5	5	5	5	5	5	0	0	0	1	555555	1	553231
																						0	0	0	0	0	0	0	0	0	0	0	0	0	0	5	5	5	5	5	5	5	0	0	0	1	555555	1	553225
																						0	0	0	0	0	0	0	0	0	0	0	0	0	0	5	5	5	5	5	5	5	0	0	0	1	555555	1	553224
																						0	0	0	0	0	0	0	0	0	0	0	0	0	0	5	5	5	5	5	5	5	0	0	0	1	555555	1	553223
																						0	0	0	0	0	0	0	0	0	0	0	0	0	0	5	5	5	5	5	5	5	0	0	0	1	555555	1	553222
																						0	0	0	0	0	0	0	0	0	0	0	0	0	0	5	5	5	5	5	5	5	0	0	0	1	555555	1	553221
																						0	0	0	0	0	0	0	0	0	0	0	0	0	0	5	5	5	5	5	5	5	0	0	0	1	555555	1	553215
																						0	0	0	0	0	0	0	0	0	0	0	0	0	0	5	5	5	5	5	5	5	0	0	0	1	555555	1	553214
																						0	0	0	0	0	0	0	0	0	0	0	0	0	0	5	5	5	5	5	5	5	0	0	0	1	555555	1	553213
																						0	0	0	0	0	0	0	0	0	0	0	0	0	0	5	5	5	5	5	5	5	0	0	0	1	555555	1	553212
																						0	0	0	0	0	0	0	0	0	0	0	0	0	0	5	5	5	5	5	5	5	0	0	0	1	555555	1	553211
																						0	0	0	0	0	0	0	0	0	0	0	0	0	0	5	5	5	5	5	5	5	0	0	0	1	555555	1	553155
																						0	0	0	0	0	0	0	0	0	0	0	0	0	0	5	5	5	5	5	5	5	0	0	0	1	555555	1	553154
																						0	0	0	0	0	0	0	0	0	0	0	0	0	0	5	5	5	5	5	5	5	0	0	0	1	555555	1	553153
																						0	0	0	0	0	0	0	0	0	0	0	0	0	0	5	5	5	5	5	5	5	0	0	0	1	555555	1	553152
																						0	0	0	0	0	0	0	0	0	0	0	0	0	0	5	5	5	5	5	5	5	0	0	0	1	555555	1	553151
																						0	0	0	0	0	0	0	0	0	0	0	0	0	0	5	5	5	5	5	5	5	0	0	0	1	555555	1	553145
																						0	0	0	0	0	0	0	0	0	0	0	0	0	0	5	5	5	5	5	5	5	0	0	0	1	555555	1	553144
																						0	0	0	0	0	0	0	0	0	0	0	0	0	0	5	5	5	5	5	5	5	0	0	0	1	555555	1	553143
																						0	0	0	0	0	0	0	0	0	0	0	0	0	0	5	5	5	5	5	5	5	0	0	0	1	555555	1	553142
																						0	0	0	0	0	0	0	0	0	0	0	0	0	0	5	5	5	5	5	5	5	0	0	0	1	555555	1	553141
																						0	0	0	0	0	0	0	0	0	0	0	0	0	0	5	5	5	5	5	5	5	0	0	0	1	555555	1	553135
																						0	0	0	0	0	0	0	0	0	0	0	0	0	0	5	5	5	5	5	5	5	0	0	0	1	555555	1	553134
																						0	0	0	0	0	0	0	0	0	0	0	0	0	0	5	5	5	5	5	5	5	0	0	0	1	555555	1	553133
																						0	0	0	0	0	0	0	0	0	0	0	0	0	0	5	5	5	5	5	5	5	0	0	0	1	555555	1	553132
																						0	0	0	0	0	0	0	0	0	0	0	0	0	0	5	5	5	5	5	5	5	0	0	0	1	555555	1	553131
																						0	0	0	0	0	0	0	0	0	0	0	0	0	0	5	5	5	5	5	5	5	0	0	0	1	555555	1	553125
																						0	0	0	0	0	0	0	0	0	0	0	0	0	0	5	5	5	5	5	5	5	0	0	0	1	555555	1	553124
																						0	0	0	0	0	0	0	0	0	0	0	0	0	0	5	5	5	5	5	5	5	0	0	0	1	555555	1	553123
																						0	0	0	0	0	0	0	0	0	0	0	0	0	0	5	5	5	5	5	5	5	0	0	0	1	555555	1	553122
																						0	0	0	0	0	0	0	0	0	0	0	0	0	0	5	5	5	5	5	5	5	0	0	0	1	555555	1	553121
																						0	0	0	0	0	0	0	0	0	0	0	0	0	0	5	5	5	5	5	5	5	0	0	0	1	555555	1	553115
																						0	0	0	0	0	0	0	0	0	0	0	0	0	0	5	5	5	5	5	5	5	0	0	0	1	555555	1	553114
																						0	0	0	0	0	0	0	0	0	0	0	0	0	0	5	5	5	5	5	5	5	0	0	0	1	555555	1	553113
																						0	0	0	0	0	0	0	0	0	0	0	0	0	0	5	5	5	5	5	5	5	0	0	0	1	555555	1	553112
																						0	0	0	0	0	0	0	0	0	0	0	0	0	0	5	5	5	5	5	5	5	0	0	0	1	555555	1	553111
																						0	0	0	0	0	0	0	0	0	0	0	0	0	0	5	5	5	5	5	5	5	0	0	0	1	555555	1	552555
																						0	0	0	0	0	0	0	0	0	0	0	0	0	0	5	5	5	5	5	5	5	0	0	0	1	555555	1	552554
																						0	0	0	0	0	0	0	0	0	0	0	0	0	0	5	5	5	5	5	5	5	0	0	0	1	555555	1	552553
																						0	0	0	0	0	0	0	0	0	0	0	0	0	0	5	5	5	5	5	5	5	0	0	0	1	555555	1	552552
																						0	0	0	0	0	0	0	0	0	0	0	0	0	0	5	5	5	5	5	5	5	0	0	0	1	555555	1	552551
																						0	0	0	0	0	0	0	0	0	0	0	0	0	0	5	5	5	5	5	5	5	0	0	0	1	555555	1	552545
																						0	0	0	0	0	0	0	0	0	0	0	0	0	0	5	5	5	5	5	5	5	0	0	0	1	555555	1	552544
																						0	0	0	0	0	0	0	0	0	0	0	0	0	0	5	5	5	5	5	5	5	0	0	0	1	555555	1	552543
																						0	0	0	0	0	0	0	0	0	0	0	0	0	0	5	5	5	5	5	5	5	0	0	0	1	555555	1	552542
																						0	0	0	0	0	0	0	0	0	0	0	0	0	0	5	5	5	5	5	5	5	0	0	0	1	555555	1	552541
																						0	0	0	0	0	0	0	0	0	0	0	0	0	0	5	5	5	5	5	5	5	0	0	0	1	555555	1	552535
																						0	0	0	0	0	0	0	0	0	0	0	0	0	0	5	5	5	5	5	5	5	0	0	0	1	555555	1	552534
																						0	0	0	0	0	0	0	0	0	0	0	0	0	0	5	5	5	5	5	5	5	0	0	0	1	555555	1	552533
																						0	0	0	0	0	0	0	0	0	0	0	0	0	0	5	5	5	5	5	5	5	0	0	0	1	555555	1	552532
																						0	0	0	0	0	0	0	0	0	0	0	0	0	0	5	5	5	5	5	5	5	0	0	0	1	555555	1	552531
																						0	0	0	0	0	0	0	0	0	0	0	0	0	0	5	5	5	5	5	5	5	0	0	0	1	555555	1	552525
																						0	0	0	0	0	0	0	0	0	0	0	0	0	0	5	5	5	5	5	5	5	0	0	0	1	555555	1	552524
																						0	0	0	0	0	0	0	0	0	0	0	0	0	0	5	5	5	5	5	5	5	0	0	0	1	555555	1	552523
																						0	0	0	0	0	0	0	0	0	0	0	0	0	0	5	5	5	5	5	5	5	0	0	0	1	555555	1	552522
																						0	0	0	0	0	0	0	0	0	0	0	0	0	0	5	5	5	5	5	5	5	0	0	0	1	555555	1	552521
																						0	0	0	0	0	0	0	0	0	0	0	0	0	0	5	5	5	5	5	5	5	0	0	0	1	555555	1	552515
																						0	0	0	0	0	0	0	0	0	0	0	0	0	0	5	5	5	5	5	5	5	0	0	0	1	555555	1	552514
																						0	0	0	0	0	0	0	0	0	0	0	0	0	0	5	5	5	5	5	5	5	0	0	0	1	555555	1	552513
																						0	0	0	0	0	0	0	0	0	0	0	0	0	0	5	5	5	5	5	5	5	0	0	0	1	555555	1	552512
																						0	0	0	0	0	0	0	0	0	0	0	0	0	0	5	5	5	5	5	5	5	0	0	0	1	555555	1	552511
																						0	0	0	0	0	0	0	0	0	0	0	0	0	0	5	5	5	5	5	5	5	0	0	0	1	555555	1	552455
																						0	0	0	0	0	0	0	0	0	0	0	0	0	0	5	5	5	5	5	5	5	0	0	0	1	555555	1	552454
																						0	0	0	0	0	0	0	0	0	0	0	0	0	0	5	5	5	5	5	5	5	0	0	0	1	555555	1	552453
																						0	0	0	0	0	0	0	0	0	0	0	0	0	0	5	5	5	5	5	5	5	0	0	0	1	555555	1	552452
																						0	0	0	0	0	0	0	0	0	0	0	0	0	0	5	5	5	5	5	5	5	0	0	0	1	555555	1	552451
																						0	0	0	0	0	0	0	0	0	0	0	0	0	0	5	5	5	5	5	5	5	0	0	0	1	555555	1	552445
																						0	0	0	0	0	0	0	0	0	0	0	0	0	0	5	5	5	5	5	5	5	0	0	0	1	555555	1	552444
																						0	0	0	0	0	0	0	0	0	0	0	0	0	0	5	5	5	5	5	5	5	0	0	0	1	555555	1	552443
																						0	0	0	0	0	0	0	0	0	0	0	0	0	0	5	5	5	5	5	5	5	0	0	0	1	555555	1	552442
																						0	0	0	0	0	0	0	0	0	0	0	0	0	0	5	5	5	5	5	5	5	0	0	0	1	555555	1	552441
																						0	0	0	0	0	0	0	0	0	0	0	0	0	0	5	5	5	5	5	5	5	0	0	0	1	555555	1	552435
																						0	0	0	0	0	0	0	0	0	0	0	0	0	0	5	5	5	5	5	5	5	0	0	0	1	555555	1	552434
																						0	0	0	0	0	0	0	0	0	0	0	0	0	0	5	5	5	5	5	5	5	0	0	0	1	555555	1	552433
																						0	0	0	0	0	0	0	0	0	0	0	0	0	0	5	5	5	5	5	5	5	0	0	0	1	555555	1	552432
																						0	0	0	0	0	0	0	0	0	0	0	0	0	0	5	5	5	5	5	5	5	0	0	0	1	555555	1	552431
																						0	0	0	0	0	0	0	0	0	0	0	0	0	0	5	5	5	5	5	5	5	0	0	0	1	555555	1	552425
																						0	0	0	0	0	0	0	0	0	0	0	0	0	0	5	5	5	5	5	5	5	0	0	0	1	555555	1	552424
																						0	0	0	0	0	0	0	0	0	0	0	0	0	0	5	5	5	5	5	5	5	0	0	0	1	555555	1	552423
																						0	0	0	0	0	0	0	0	0	0	0	0	0	0	5	5	5	5	5	5	5	0	0	0	1	555555	1	552422
																						0	0	0	0	0	0	0	0	0	0	0	0	0	0	5	5	5	5	5	5	5	0	0	0	1	555555	1	552421
																						0	0	0	0	0	0	0	0	0	0	0	0	0	0	5	5	5	5	5	5	5	0	0	0	1	555555	1	552415
																						0	0	0	0	0	0	0	0	0	0	0	0	0	0	5	5	5	5	5	5	5	0	0	0	1	555555	1	552414
																						0	0	0	0	0	0	0	0	0	0	0	0	0	0	5	5	5	5	5	5	5	0	0	0	1	555555	1	552413
																						0	0	0	0	0	0	0	0	0	0	0	0	0	0	5	5	5	5	5	5	5	0	0	0	1	555555	1	552412
																						0	0	0	0	0	0	0	0	0	0	0	0	0	0	5	5	5	5	5	5	5	0	0	0	1	555555	1	552411
																						0	0	0	0	0	0	0	0	0	0	0	0	0	0	5	5	5	5	5	5	5	0	0	0	1	555555	1	552355
																						0	0	0	0	0	0	0	0	0	0	0	0	0	0	5	5	5	5	5	5	5	0	0	0	1	555555	1	552354
																						0	0	0	0	0	0	0	0	0	0	0	0	0	0	5	5	5	5	5	5	5	0	0	0	1	555555	1	552353
																						0	0	0	0	0	0	0	0	0	0	0	0	0	0	5	5	5	5	5	5	5	0	0	0	1	555555	1	552352
																						0	0	0	0	0	0	0	0	0	0	0	0	0	0	5	5	5	5	5	5	5	0	0	0	1	555555	1	552351
																						0	0	0	0	0	0	0	0	0	0	0	0	0	0	5	5	5	5	5	5	5	0	0	0	1	555555	1	552345
																						0	0	0	0	0	0	0	0	0	0	0	0	0	0	5	5	5	5	5	5	5	0	0	0	1	555555	1	552344
																						0	0	0	0	0	0	0	0	0	0	0	0	0	0	5	5	5	5	5	5	5	0	0	0	1	555555	1	552343
																						0	0	0	0	0	0	0	0	0	0	0	0	0	0	5	5	5	5	5	5	5	0	0	0	1	555555	1	552342
																						0	0	0	0	0	0	0	0	0	0	0	0	0	0	5	5	5	5	5	5	5	0	0	0	1	555555	1	552341
																						0	0	0	0	0	0	0	0	0	0	0	0	0	0	5	5	5	5	5	5	5	0	0	0	1	555555	1	552335
																						0	0	0	0	0	0	0	0	0	0	0	0	0	0	5	5	5	5	5	5	5	0	0	0	1	555555	1	552334
																						0	0	0	0	0	0	0	0	0	0	0	0	0	0	5	5	5	5	5	5	5	0	0	0	1	555555	1	552333
																						0	0	0	0	0	0	0	0	0	0	0	0	0	0	5	5	5	5	5	5	5	0	0	0	1	555555	1	552332
																						0	0	0	0	0	0	0	0	0	0	0	0	0	0	5	5	5	5	5	5	5	0	0	0	1	555555	1	552331
																						0	0	0	0	0	0	0	0	0	0	0	0	0	0	5	5	5	5	5	5	5	0	0	0	1	555555	1	552325
																						0	0	0	0	0	0	0	0	0	0	0	0	0	0	5	5	5	5	5	5	5	0	0	0	1	555555	1	552324
																						0	0	0	0	0	0	0	0	0	0	0	0	0	0	5	5	5	5	5	5	5	0	0	0	1	555555	1	552323
																						0	0	0	0	0	0	0	0	0	0	0	0	0	0	5	5	5	5	5	5	5	0	0	0	1	555555	1	552322
																						0	0	0	0	0	0	0	0	0	0	0	0	0	0	5	5	5	5	5	5	5	0	0	0	1	555555	1	552321
																						0	0	0	0	0	0	0	0	0	0	0	0	0	0	5	5	5	5	5	5	5	0	0	0	1	555555	1	552315
																						0	0	0	0	0	0	0	0	0	0	0	0	0	0	5	5	5	5	5	5	5	0	0	0	1	555555	1	552314
																						0	0	0	0	0	0	0	0	0	0	0	0	0	0	5	5	5	5	5	5	5	0	0	0	1	555555	1	552313
																						0	0	0	0	0	0	0	0	0	0	0	0	0	0	5	5	5	5	5	5	5	0	0	0	1	555555	1	552312
																						0	0	0	0	0	0	0	0	0	0	0	0	0	0	5	5	5	5	5	5	5	0	0	0	1	555555	1	552311
																						0	0	0	0	0	0	0	0	0	0	0	0	0	0	5	5	5	5	5	5	5	0	0	0	1	555555	1	552255
																						0	0	0	0	0	0	0	0	0	0	0	0	0	0	5	5	5	5	5	5	5	0	0	0	1	555555	1	552254
																						0	0	0	0	0	0	0	0	0	0	0	0	0	0	5	5	5	5	5	5	5	0	0	0	1	555555	1	552253
																						0	0	0	0	0	0	0	0	0	0	0	0	0	0	5	5	5	5	5	5	5	0	0	0	1	555555	1	552252
																						0	0	0	0	0	0	0	0	0	0	0	0	0	0	5	5	5	5	5	5	5	0	0	0	1	555555	1	552251
																						0	0	0	0	0	0	0	0	0	0	0	0	0	0	5	5	5	5	5	5	5	0	0	0	1	555555	1	552245
																						0	0	0	0	0	0	0	0	0	0	0	0	0	0	5	5	5	5	5	5	5	0	0	0	1	555555	1	552244
																						0	0	0	0	0	0	0	0	0	0	0	0	0	0	5	5	5	5	5	5	5	0	0	0	1	555555	1	552243
																						0	0	0	0	0	0	0	0	0	0	0	0	0	0	5	5	5	5	5	5	5	0	0	0	1	555555	1	552242
																						0	0	0	0	0	0	0	0	0	0	0	0	0	0	5	5	5	5	5	5	5	0	0	0	1	555555	1	552241
																						0	0	0	0	0	0	0	0	0	0	0	0	0	0	5	5	5	5	5	5	5	0	0	0	1	555555	1	552235
																						0	0	0	0	0	0	0	0	0	0	0	0	0	0	5	5	5	5	5	5	5	0	0	0	1	555555	1	552234
																						0	0	0	0	0	0	0	0	0	0	0	0	0	0	5	5	5	5	5	5	5	0	0	0	1	555555	1	552233
																						0	0	0	0	0	0	0	0	0	0	0	0	0	0	5	5	5	5	5	5	5	0	0	0	1	555555	1	552232
																						0	0	0	0	0	0	0	0	0	0	0	0	0	0	5	5	5	5	5	5	5	0	0	0	1	555555	1	552231
																						0	0	0	0	0	0	0	0	0	0	0	0	0	0	5	5	5	5	5	5	5	0	0	0	1	555555	1	552225
																						0	0	0	0	0	0	0	0	0	0	0	0	0	0	5	5	5	5	5	5	5	0	0	0	1	555555	1	552224
																						0	0	0	0	0	0	0	0	0	0	0	0	0	0	5	5	5	5	5	5	5	0	0	0	1	555555	1	552223
																						0	0	0	0	0	0	0	0	0	0	0	0	0	0	5	5	5	5	5	5	5	0	0	0	1	555555	1	552222
																						0	0	0	0	0	0	0	0	0	0	0	0	0	0	5	5	5	5	5	5	5	0	0	0	1	555555	1	552221
																						0	0	0	0	0	0	0	0	0	0	0	0	0	0	5	5	5	5	5	5	5	0	0	0	1	555555	1	552215
																						0	0	0	0	0	0	0	0	0	0	0	0	0	0	5	5	5	5	5	5	5	0	0	0	1	555555	1	552214
																						0	0	0	0	0	0	0	0	0	0	0	0	0	0	5	5	5	5	5	5	5	0	0	0	1	555555	1	552213
																						0	0	0	0	0	0	0	0	0	0	0	0	0	0	5	5	5	5	5	5	5	0	0	0	1	555555	1	552212
																						0	0	0	0	0	0	0	0	0	0	0	0	0	0	5	5	5	5	5	5	5	0	0	0	1	555555	1	552211
																						0	0	0	0	0	0	0	0	0	0	0	0	0	0	5	5	5	5	5	5	5	0	0	0	1	555555	1	552155
																						0	0	0	0	0	0	0	0	0	0	0	0	0	0	5	5	5	5	5	5	5	0	0	0	1	555555	1	552154
																						0	0	0	0	0	0	0	0	0	0	0	0	0	0	5	5	5	5	5	5	5	0	0	0	1	555555	1	552153
																						0	0	0	0	0	0	0	0	0	0	0	0	0	0	5	5	5	5	5	5	5	0	0	0	1	555555	1	552152
																						0	0	0	0	0	0	0	0	0	0	0	0	0	0	5	5	5	5	5	5	5	0	0	0	1	555555	1	552151
																						0	0	0	0	0	0	0	0	0	0	0	0	0	0	5	5	5	5	5	5	5	0	0	0	1	555555	1	552145
																						0	0	0	0	0	0	0	0	0	0	0	0	0	0	5	5	5	5	5	5	5	0	0	0	1	555555	1	552144
																						0	0	0	0	0	0	0	0	0	0	0	0	0	0	5	5	5	5	5	5	5	0	0	0	1	555555	1	552143
																						0	0	0	0	0	0	0	0	0	0	0	0	0	0	5	5	5	5	5	5	5	0	0	0	1	555555	1	552142
																						0	0	0	0	0	0	0	0	0	0	0	0	0	0	5	5	5	5	5	5	5	0	0	0	1	555555	1	552141
																						0	0	0	0	0	0	0	0	0	0	0	0	0	0	5	5	5	5	5	5	5	0	0	0	1	555555	1	552135
																						0	0	0	0	0	0	0	0	0	0	0	0	0	0	5	5	5	5	5	5	5	0	0	0	1	555555	1	552134
																						0	0	0	0	0	0	0	0	0	0	0	0	0	0	5	5	5	5	5	5	5	0	0	0	1	555555	1	552133
																						0	0	0	0	0	0	0	0	0	0	0	0	0	0	5	5	5	5	5	5	5	0	0	0	1	555555	1	552132
																						0	0	0	0	0	0	0	0	0	0	0	0	0	0	5	5	5	5	5	5	5	0	0	0	1	555555	1	552131
																						0	0	0	0	0	0	0	0	0	0	0	0	0	0	5	5	5	5	5	5	5	0	0	0	1	555555	1	552125
																						0	0	0	0	0	0	0	0	0	0	0	0	0	0	5	5	5	5	5	5	5	0	0	0	1	555555	1	552124
																						0	0	0	0	0	0	0	0	0	0	0	0	0	0	5	5	5	5	5	5	5	0	0	0	1	555555	1	552123
																						0	0	0	0	0	0	0	0	0	0	0	0	0	0	5	5	5	5	5	5	5	0	0	0	1	555555	1	552122
																						0	0	0	0	0	0	0	0	0	0	0	0	0	0	5	5	5	5	5	5	5	0	0	0	1	555555	1	552121
																						0	0	0	0	0	0	0	0	0	0	0	0	0	0	5	5	5	5	5	5	5	0	0	0	1	555555	1	552115
																						0	0	0	0	0	0	0	0	0	0	0	0	0	0	5	5	5	5	5	5	5	0	0	0	1	555555	1	552114
																						0	0	0	0	0	0	0	0	0	0	0	0	0	0	5	5	5	5	5	5	5	0	0	0	1	555555	1	552113
																						0	0	0	0	0	0	0	0	0	0	0	0	0	0	5	5	5	5	5	5	5	0	0	0	1	555555	1	552112
																						0	0	0	0	0	0	0	0	0	0	0	0	0	0	5	5	5	5	5	5	5	0	0	0	1	555555	1	552111
																						0	0	0	0	0	0	0	0	0	0	0	0	0	0	5	5	5	5	5	5	5	0	0	0	1	555555	1	551555
																						0	0	0	0	0	0	0	0	0	0	0	0	0	0	5	5	5	5	5	5	5	0	0	0	1	555555	1	551554
																						0	0	0	0	0	0	0	0	0	0	0	0	0	0	5	5	5	5	5	5	5	0	0	0	1	555555	1	551553
																						0	0	0	0	0	0	0	0	0	0	0	0	0	0	5	5	5	5	5	5	5	0	0	0	1	555555	1	551552
																						0	0	0	0	0	0	0	0	0	0	0	0	0	0	5	5	5	5	5	5	5	0	0	0	1	555555	1	551551
																						0	0	0	0	0	0	0	0	0	0	0	0	0	0	5	5	5	5	5	5	5	0	0	0	1	555555	1	551545
																						0	0	0	0	0	0	0	0	0	0	0	0	0	0	5	5	5	5	5	5	5	0	0	0	1	555555	1	551544
																						0	0	0	0	0	0	0	0	0	0	0	0	0	0	5	5	5	5	5	5	5	0	0	0	1	555555	1	551543
																						0	0	0	0	0	0	0	0	0	0	0	0	0	0	5	5	5	5	5	5	5	0	0	0	1	555555	1	551542
																						0	0	0	0	0	0	0	0	0	0	0	0	0	0	5	5	5	5	5	5	5	0	0	0	1	555555	1	551541
																						0	0	0	0	0	0	0	0	0	0	0	0	0	0	5	5	5	5	5	5	5	0	0	0	1	555555	1	551535
																						0	0	0	0	0	0	0	0	0	0	0	0	0	0	5	5	5	5	5	5	5	0	0	0	1	555555	1	551534
																						0	0	0	0	0	0	0	0	0	0	0	0	0	0	5	5	5	5	5	5	5	0	0	0	1	555555	1	551533
																						0	0	0	0	0	0	0	0	0	0	0	0	0	0	5	5	5	5	5	5	5	0	0	0	1	555555	1	551532
																						0	0	0	0	0	0	0	0	0	0	0	0	0	0	5	5	5	5	5	5	5	0	0	0	1	555555	1	551531
																						0	0	0	0	0	0	0	0	0	0	0	0	0	0	5	5	5	5	5	5	5	0	0	0	1	555555	1	551525
																						0	0	0	0	0	0	0	0	0	0	0	0	0	0	5	5	5	5	5	5	5	0	0	0	1	555555	1	551524
																						0	0	0	0	0	0	0	0	0	0	0	0	0	0	5	5	5	5	5	5	5	0	0	0	1	555555	1	551523
																						0	0	0	0	0	0	0	0	0	0	0	0	0	0	5	5	5	5	5	5	5	0	0	0	1	555555	1	551522
																						0	0	0	0	0	0	0	0	0	0	0	0	0	0	5	5	5	5	5	5	5	0	0	0	1	555555	1	551521
																						0	0	0	0	0	0	0	0	0	0	0	0	0	0	5	5	5	5	5	5	5	0	0	0	1	555555	1	551515
																						0	0	0	0	0	0	0	0	0	0	0	0	0	0	5	5	5	5	5	5	5	0	0	0	1	555555	1	551514
																						0	0	0	0	0	0	0	0	0	0	0	0	0	0	5	5	5	5	5	5	5	0	0	0	1	555555	1	551513
																						0	0	0	0	0	0	0	0	0	0	0	0	0	0	5	5	5	5	5	5	5	0	0	0	1	555555	1	551512
																						0	0	0	0	0	0	0	0	0	0	0	0	0	0	5	5	5	5	5	5	5	0	0	0	1	555555	1	551511
																						0	0	0	0	0	0	0	0	0	0	0	0	0	0	5	5	5	5	5	5	5	0	0	0	1	555555	1	551455
																						0	0	0	0	0	0	0	0	0	0	0	0	0	0	5	5	5	5	5	5	5	0	0	0	1	555555	1	551454
																						0	0	0	0	0	0	0	0	0	0	0	0	0	0	5	5	5	5	5	5	5	0	0	0	1	555555	1	551453
																						0	0	0	0	0	0	0	0	0	0	0	0	0	0	5	5	5	5	5	5	5	0	0	0	1	555555	1	551452
																						0	0	0	0	0	0	0	0	0	0	0	0	0	0	5	5	5	5	5	5	5	0	0	0	1	555555	1	551451
																						0	0	0	0	0	0	0	0	0	0	0	0	0	0	5	5	5	5	5	5	5	0	0	0	1	555555	1	551445
																						0	0	0	0	0	0	0	0	0	0	0	0	0	0	5	5	5	5	5	5	5	0	0	0	1	555555	1	551444
																						0	0	0	0	0	0	0	0	0	0	0	0	0	0	5	5	5	5	5	5	5	0	0	0	1	555555	1	551443
																						0	0	0	0	0	0	0	0	0	0	0	0	0	0	5	5	5	5	5	5	5	0	0	0	1	555555	1	551442
																						0	0	0	0	0	0	0	0	0	0	0	0	0	0	5	5	5	5	5	5	5	0	0	0	1	555555	1	551441
																						0	0	0	0	0	0	0	0	0	0	0	0	0	0	5	5	5	5	5	5	5	0	0	0	1	555555	1	551435
																						0	0	0	0	0	0	0	0	0	0	0	0	0	0	5	5	5	5	5	5	5	0	0	0	1	555555	1	551434
																						0	0	0	0	0	0	0	0	0	0	0	0	0	0	5	5	5	5	5	5	5	0	0	0	1	555555	1	551433
																						0	0	0	0	0	0	0	0	0	0	0	0	0	0	5	5	5	5	5	5	5	0	0	0	1	555555	1	551432
																						0	0	0	0	0	0	0	0	0	0	0	0	0	0	5	5	5	5	5	5	5	0	0	0	1	555555	1	551431
																						0	0	0	0	0	0	0	0	0	0	0	0	0	0	5	5	5	5	5	5	5	0	0	0	1	555555	1	551425
																						0	0	0	0	0	0	0	0	0	0	0	0	0	0	5	5	5	5	5	5	5	0	0	0	1	555555	1	551424
																						0	0	0	0	0	0	0	0	0	0	0	0	0	0	5	5	5	5	5	5	5	0	0	0	1	555555	1	551423
																						0	0	0	0	0	0	0	0	0	0	0	0	0	0	5	5	5	5	5	5	5	0	0	0	1	555555	1	551422
																						0	0	0	0	0	0	0	0	0	0	0	0	0	0	5	5	5	5	5	5	5	0	0	0	1	555555	1	551421
																						0	0	0	0	0	0	0	0	0	0	0	0	0	0	5	5	5	5	5	5	5	0	0	0	1	555555	1	551415
																						0	0	0	0	0	0	0	0	0	0	0	0	0	0	5	5	5	5	5	5	5	0	0	0	1	555555	1	551414
																						0	0	0	0	0	0	0	0	0	0	0	0	0	0	5	5	5	5	5	5	5	0	0	0	1	555555	1	551413
																						0	0	0	0	0	0	0	0	0	0	0	0	0	0	5	5	5	5	5	5	5	0	0	0	1	555555	1	551412
																						0	0	0	0	0	0	0	0	0	0	0	0	0	0	5	5	5	5	5	5	5	0	0	0	1	555555	1	551411
																						0	0	0	0	0	0	0	0	0	0	0	0	0	0	5	5	5	5	5	5	5	0	0	0	1	555555	1	551355
																						0	0	0	0	0	0	0	0	0	0	0	0	0	0	5	5	5	5	5	5	5	0	0	0	1	555555	1	551354
																						0	0	0	0	0	0	0	0	0	0	0	0	0	0	5	5	5	5	5	5	5	0	0	0	1	555555	1	551353
																						0	0	0	0	0	0	0	0	0	0	0	0	0	0	5	5	5	5	5	5	5	0	0	0	1	555555	1	551352
																						0	0	0	0	0	0	0	0	0	0	0	0	0	0	5	5	5	5	5	5	5	0	0	0	1	555555	1	551351
																						0	0	0	0	0	0	0	0	0	0	0	0	0	0	5	5	5	5	5	5	5	0	0	0	1	555555	1	551345
																						0	0	0	0	0	0	0	0	0	0	0	0	0	0	5	5	5	5	5	5	5	0	0	0	1	555555	1	551344
																						0	0	0	0	0	0	0	0	0	0	0	0	0	0	5	5	5	5	5	5	5	0	0	0	1	555555	1	551343
																						0	0	0	0	0	0	0	0	0	0	0	0	0	0	5	5	5	5	5	5	5	0	0	0	1	555555	1	551342
																						0	0	0	0	0	0	0	0	0	0	0	0	0	0	5	5	5	5	5	5	5	0	0	0	1	555555	1	551341
																						0	0	0	0	0	0	0	0	0	0	0	0	0	0	5	5	5	5	5	5	5	0	0	0	1	555555	1	551335
																						0	0	0	0	0	0	0	0	0	0	0	0	0	0	5	5	5	5	5	5	5	0	0	0	1	555555	1	551334
																						0	0	0	0	0	0	0	0	0	0	0	0	0	0	5	5	5	5	5	5	5	0	0	0	1	555555	1	551333
																						0	0	0	0	0	0	0	0	0	0	0	0	0	0	5	5	5	5	5	5	5	0	0	0	1	555555	1	551332
																						0	0	0	0	0	0	0	0	0	0	0	0	0	0	5	5	5	5	5	5	5	0	0	0	1	555555	1	551331
																						0	0	0	0	0	0	0	0	0	0	0	0	0	0	5	5	5	5	5	5	5	0	0	0	1	555555	1	551325
																						0	0	0	0	0	0	0	0	0	0	0	0	0	0	5	5	5	5	5	5	5	0	0	0	1	555555	1	551324
																						0	0	0	0	0	0	0	0	0	0	0	0	0	0	5	5	5	5	5	5	5	0	0	0	1	555555	1	551323
																						0	0	0	0	0	0	0	0	0	0	0	0	0	0	5	5	5	5	5	5	5	0	0	0	1	555555	1	551322
																						0	0	0	0	0	0	0	0	0	0	0	0	0	0	5	5	5	5	5	5	5	0	0	0	1	555555	1	551321
																						0	0	0	0	0	0	0	0	0	0	0	0	0	0	5	5	5	5	5	5	5	0	0	0	1	555555	1	551315
																						0	0	0	0	0	0	0	0	0	0	0	0	0	0	5	5	5	5	5	5	5	0	0	0	1	555555	1	551314
																						0	0	0	0	0	0	0	0	0	0	0	0	0	0	5	5	5	5	5	5	5	0	0	0	1	555555	1	551313
																						0	0	0	0	0	0	0	0	0	0	0	0	0	0	5	5	5	5	5	5	5	0	0	0	1	555555	1	551312
																						0	0	0	0	0	0	0	0	0	0	0	0	0	0	5	5	5	5	5	5	5	0	0	0	1	555555	1	551311
																						0	0	0	0	0	0	0	0	0	0	0	0	0	0	5	5	5	5	5	5	5	0	0	0	1	555555	1	551255
																						0	0	0	0	0	0	0	0	0	0	0	0	0	0	5	5	5	5	5	5	5	0	0	0	1	555555	1	551254
																						0	0	0	0	0	0	0	0	0	0	0	0	0	0	5	5	5	5	5	5	5	0	0	0	1	555555	1	551253
																						0	0	0	0	0	0	0	0	0	0	0	0	0	0	5	5	5	5	5	5	5	0	0	0	1	555555	1	551252
																						0	0	0	0	0	0	0	0	0	0	0	0	0	0	5	5	5	5	5	5	5	0	0	0	1	555555	1	551251
																						0	0	0	0	0	0	0	0	0	0	0	0	0	0	5	5	5	5	5	5	5	0	0	0	1	555555	1	551245
																						0	0	0	0	0	0	0	0	0	0	0	0	0	0	5	5	5	5	5	5	5	0	0	0	1	555555	1	551244
																						0	0	0	0	0	0	0	0	0	0	0	0	0	0	5	5	5	5	5	5	5	0	0	0	1	555555	1	551243
																						0	0	0	0	0	0	0	0	0	0	0	0	0	0	5	5	5	5	5	5	5	0	0	0	1	555555	1	551242
																						0	0	0	0	0	0	0	0	0	0	0	0	0	0	5	5	5	5	5	5	5	0	0	0	1	555555	1	551241
																						0	0	0	0	0	0	0	0	0	0	0	0	0	0	5	5	5	5	5	5	5	0	0	0	1	555555	1	551235
																						0	0	0	0	0	0	0	0	0	0	0	0	0	0	5	5	5	5	5	5	5	0	0	0	1	555555	1	551234
																						0	0	0	0	0	0	0	0	0	0	0	0	0	0	5	5	5	5	5	5	5	0	0	0	1	555555	1	551233
																						0	0	0	0	0	0	0	0	0	0	0	0	0	0	5	5	5	5	5	5	5	0	0	0	1	555555	1	551232
																						0	0	0	0	0	0	0	0	0	0	0	0	0	0	5	5	5	5	5	5	5	0	0	0	1	555555	1	551231
																						0	0	0	0	0	0	0	0	0	0	0	0	0	0	5	5	5	5	5	5	5	0	0	0	1	555555	1	551225
																						0	0	0	0	0	0	0	0	0	0	0	0	0	0	5	5	5	5	5	5	5	0	0	0	1	555555	1	551224
																						0	0	0	0	0	0	0	0	0	0	0	0	0	0	5	5	5	5	5	5	5	0	0	0	1	555555	1	551223
																						0	0	0	0	0	0	0	0	0	0	0	0	0	0	5	5	5	5	5	5	5	0	0	0	1	555555	1	551222
																						0	0	0	0	0	0	0	0	0	0	0	0	0	0	5	5	5	5	5	5	5	0	0	0	1	555555	1	551221
																						0	0	0	0	0	0	0	0	0	0	0	0	0	0	5	5	5	5	5	5	5	0	0	0	1	555555	1	551215
																						0	0	0	0	0	0	0	0	0	0	0	0	0	0	5	5	5	5	5	5	5	0	0	0	1	555555	1	551214
																						0	0	0	0	0	0	0	0	0	0	0	0	0	0	5	5	5	5	5	5	5	0	0	0	1	555555	1	551213
																						0	0	0	0	0	0	0	0	0	0	0	0	0	0	5	5	5	5	5	5	5	0	0	0	1	555555	1	551212
																						0	0	0	0	0	0	0	0	0	0	0	0	0	0	5	5	5	5	5	5	5	0	0	0	1	555555	1	551211
																						0	0	0	0	0	0	0	0	0	0	0	0	0	0	5	5	5	5	5	5	5	0	0	0	1	555555	1	551155
																						0	0	0	0	0	0	0	0	0	0	0	0	0	0	5	5	5	5	5	5	5	0	0	0	1	555555	1	551154
																						0	0	0	0	0	0	0	0	0	0	0	0	0	0	5	5	5	5	5	5	5	0	0	0	1	555555	1	551153
																						0	0	0	0	0	0	0	0	0	0	0	0	0	0	5	5	5	5	5	5	5	0	0	0	1	555555	1	551152
																						0	0	0	0	0	0	0	0	0	0	0	0	0	0	5	5	5	5	5	5	5	0	0	0	1	555555	1	551151
																						0	0	0	0	0	0	0	0	0	0	0	0	0	0	5	5	5	5	5	5	5	0	0	0	1	555555	1	551145
																						0	0	0	0	0	0	0	0	0	0	0	0	0	0	5	5	5	5	5	5	5	0	0	0	1	555555	1	551144
																						0	0	0	0	0	0	0	0	0	0	0	0	0	0	5	5	5	5	5	5	5	0	0	0	1	555555	1	551143
																						0	0	0	0	0	0	0	0	0	0	0	0	0	0	5	5	5	5	5	5	5	0	0	0	1	555555	1	551142
																						0	0	0	0	0	0	0	0	0	0	0	0	0	0	5	5	5	5	5	5	5	0	0	0	1	555555	1	551141
																						0	0	0	0	0	0	0	0	0	0	0	0	0	0	5	5	5	5	5	5	5	0	0	0	1	555555	1	551135
																						0	0	0	0	0	0	0	0	0	0	0	0	0	0	5	5	5	5	5	5	5	0	0	0	1	555555	1	551134
																						0	0	0	0	0	0	0	0	0	0	0	0	0	0	5	5	5	5	5	5	5	0	0	0	1	555555	1	551133
																						0	0	0	0	0	0	0	0	0	0	0	0	0	0	5	5	5	5	5	5	5	0	0	0	1	555555	1	551132
																						0	0	0	0	0	0	0	0	0	0	0	0	0	0	5	5	5	5	5	5	5	0	0	0	1	555555	1	551131
																						0	0	0	0	0	0	0	0	0	0	0	0	0	0	5	5	5	5	5	5	5	0	0	0	1	555555	1	551125
																						0	0	0	0	0	0	0	0	0	0	0	0	0	0	5	5	5	5	5	5	5	0	0	0	1	555555	1	551124
																						0	0	0	0	0	0	0	0	0	0	0	0	0	0	5	5	5	5	5	5	5	0	0	0	1	555555	1	551123
																						0	0	0	0	0	0	0	0	0	0	0	0	0	0	5	5	5	5	5	5	5	0	0	0	1	555555	1	551122
																						0	0	0	0	0	0	0	0	0	0	0	0	0	0	5	5	5	5	5	5	5	0	0	0	1	555555	1	551121
																						0	0	0	0	0	0	0	0	0	0	0	0	0	0	5	5	5	5	5	5	5	0	0	0	1	555555	1	551115
																						0	0	0	0	0	0	0	0	0	0	0	0	0	0	5	5	5	5	5	5	5	0	0	0	1	555555	1	551114
																						0	0	0	0	0	0	0	0	0	0	0	0	0	0	5	5	5	5	5	5	5	0	0	0	1	555555	1	551113
																						0	0	0	0	0	0	0	0	0	0	0	0	0	0	5	5	5	5	5	5	5	0	0	0	1	555555	1	551112
																						0	0	0	0	0	0	0	0	0	0	0	0	0	0	5	5	5	5	5	5	5	0	0	0	1	555555	1	551111
																						0	0	0	0	0	0	0	0	0	0	0	0	0	0	5	5	5	5	5	5	5	0	0	0	1	555555	1	545555
																						0	0	0	0	0	0	0	0	0	0	0	0	0	0	5	5	5	5	5	5	5	0	0	0	1	555555	1	545554
																						0	0	0	0	0	0	0	0	0	0	0	0	0	0	5	5	5	5	5	5	5	0	0	0	1	555555	1	545553
																						0	0	0	0	0	0	0	0	0	0	0	0	0	0	5	5	5	5	5	5	5	0	0	0	1	555555	1	545552
																						0	0	0	0	0	0	0	0	0	0	0	0	0	0	5	5	5	5	5	5	5	0	0	0	1	555555	1	545551
																						0	0	0	0	0	0	0	0	0	0	0	0	0	0	5	5	5	5	5	5	5	0	0	0	1	555555	1	545545
																						0	0	0	0	0	0	0	0	0	0	0	0	0	0	5	5	5	5	5	5	5	0	0	0	1	555555	1	545544
																						0	0	0	0	0	0	0	0	0	0	0	0	0	0	5	5	5	5	5	5	5	0	0	0	1	555555	1	545543
																						0	0	0	0	0	0	0	0	0	0	0	0	0	0	5	5	5	5	5	5	5	0	0	0	1	555555	1	545542
																						0	0	0	0	0	0	0	0	0	0	0	0	0	0	5	5	5	5	5	5	5	0	0	0	1	555555	1	545541
																						0	0	0	0	0	0	0	0	0	0	0	0	0	0	5	5	5	5	5	5	5	0	0	0	1	555555	1	545535
																						0	0	0	0	0	0	0	0	0	0	0	0	0	0	5	5	5	5	5	5	5	0	0	0	1	555555	1	545534
																						0	0	0	0	0	0	0	0	0	0	0	0	0	0	5	5	5	5	5	5	5	0	0	0	1	555555	1	545533
																						0	0	0	0	0	0	0	0	0	0	0	0	0	0	5	5	5	5	5	5	5	0	0	0	1	555555	1	545532
																						0	0	0	0	0	0	0	0	0	0	0	0	0	0	5	5	5	5	5	5	5	0	0	0	1	555555	1	545531
																						0	0	0	0	0	0	0	0	0	0	0	0	0	0	5	5	5	5	5	5	5	0	0	0	1	555555	1	545525
																						0	0	0	0	0	0	0	0	0	0	0	0	0	0	5	5	5	5	5	5	5	0	0	0	1	555555	1	545524
																						0	0	0	0	0	0	0	0	0	0	0	0	0	0	5	5	5	5	5	5	5	0	0	0	1	555555	1	545523
																						0	0	0	0	0	0	0	0	0	0	0	0	0	0	5	5	5	5	5	5	5	0	0	0	1	555555	1	545522
																						0	0	0	0	0	0	0	0	0	0	0	0	0	0	5	5	5	5	5	5	5	0	0	0	1	555555	1	545521
																						0	0	0	0	0	0	0	0	0	0	0	0	0	0	5	5	5	5	5	5	5	0	0	0	1	555555	1	545515
																						0	0	0	0	0	0	0	0	0	0	0	0	0	0	5	5	5	5	5	5	5	0	0	0	1	555555	1	545514
																						0	0	0	0	0	0	0	0	0	0	0	0	0	0	5	5	5	5	5	5	5	0	0	0	1	555555	1	545513
																						0	0	0	0	0	0	0	0	0	0	0	0	0	0	5	5	5	5	5	5	5	0	0	0	1	555555	1	545512
																						0	0	0	0	0	0	0	0	0	0	0	0	0	0	5	5	5	5	5	5	5	0	0	0	1	555555	1	545511
																						0	0	0	0	0	0	0	0	0	0	0	0	0	0	5	5	5	5	5	5	5	0	0	0	1	555555	1	545455
																						0	0	0	0	0	0	0	0	0	0	0	0	0	0	5	5	5	5	5	5	5	0	0	0	1	555555	1	545454
																						0	0	0	0	0	0	0	0	0	0	0	0	0	0	5	5	5	5	5	5	5	0	0	0	1	555555	1	545453
																						0	0	0	0	0	0	0	0	0	0	0	0	0	0	5	5	5	5	5	5	5	0	0	0	1	555555	1	545452
																						0	0	0	0	0	0	0	0	0	0	0	0	0	0	5	5	5	5	5	5	5	0	0	0	1	555555	1	545451
																						0	0	0	0	0	0	0	0	0	0	0	0	0	0	5	5	5	5	5	5	5	0	0	0	1	555555	1	545445
																						0	0	0	0	0	0	0	0	0	0	0	0	0	0	5	5	5	5	5	5	5	0	0	0	1	555555	1	545444
																						0	0	0	0	0	0	0	0	0	0	0	0	0	0	5	5	5	5	5	5	5	0	0	0	1	555555	1	545443
																						0	0	0	0	0	0	0	0	0	0	0	0	0	0	5	5	5	5	5	5	5	0	0	0	1	555555	1	545442
																						0	0	0	0	0	0	0	0	0	0	0	0	0	0	5	5	5	5	5	5	5	0	0	0	1	555555	1	545441
																						0	0	0	0	0	0	0	0	0	0	0	0	0	0	5	5	5	5	5	5	5	0	0	0	1	555555	1	545435
																						0	0	0	0	0	0	0	0	0	0	0	0	0	0	5	5	5	5	5	5	5	0	0	0	1	555555	1	545434
																						0	0	0	0	0	0	0	0	0	0	0	0	0	0	5	5	5	5	5	5	5	0	0	0	1	555555	1	545433
																						0	0	0	0	0	0	0	0	0	0	0	0	0	0	5	5	5	5	5	5	5	0	0	0	1	555555	1	545432
																						0	0	0	0	0	0	0	0	0	0	0	0	0	0	5	5	5	5	5	5	5	0	0	0	1	555555	1	545431
																						0	0	0	0	0	0	0	0	0	0	0	0	0	0	5	5	5	5	5	5	5	0	0	0	1	555555	1	545425
																						0	0	0	0	0	0	0	0	0	0	0	0	0	0	5	5	5	5	5	5	5	0	0	0	1	555555	1	545424
																						0	0	0	0	0	0	0	0	0	0	0	0	0	0	5	5	5	5	5	5	5	0	0	0	1	555555	1	545423
																						0	0	0	0	0	0	0	0	0	0	0	0	0	0	5	5	5	5	5	5	5	0	0	0	1	555555	1	545422
																						0	0	0	0	0	0	0	0	0	0	0	0	0	0	5	5	5	5	5	5	5	0	0	0	1	555555	1	545421
																						0	0	0	0	0	0	0	0	0	0	0	0	0	0	5	5	5	5	5	5	5	0	0	0	1	555555	1	545415
																						0	0	0	0	0	0	0	0	0	0	0	0	0	0	5	5	5	5	5	5	5	0	0	0	1	555555	1	545414
																						0	0	0	0	0	0	0	0	0	0	0	0	0	0	5	5	5	5	5	5	5	0	0	0	1	555555	1	545413
																						0	0	0	0	0	0	0	0	0	0	0	0	0	0	5	5	5	5	5	5	5	0	0	0	1	555555	1	545412
																						0	0	0	0	0	0	0	0	0	0	0	0	0	0	5	5	5	5	5	5	5	0	0	0	1	555555	1	545411
																						0	0	0	0	0	0	0	0	0	0	0	0	0	0	5	5	5	5	5	5	5	0	0	0	1	555555	1	545355
																						0	0	0	0	0	0	0	0	0	0	0	0	0	0	5	5	5	5	5	5	5	0	0	0	1	555555	1	545354
																						0	0	0	0	0	0	0	0	0	0	0	0	0	0	5	5	5	5	5	5	5	0	0	0	1	555555	1	545353
																						0	0	0	0	0	0	0	0	0	0	0	0	0	0	5	5	5	5	5	5	5	0	0	0	1	555555	1	545352
																						0	0	0	0	0	0	0	0	0	0	0	0	0	0	5	5	5	5	5	5	5	0	0	0	1	555555	1	545351
																						0	0	0	0	0	0	0	0	0	0	0	0	0	0	5	5	5	5	5	5	5	0	0	0	1	555555	1	545345
																						0	0	0	0	0	0	0	0	0	0	0	0	0	0	5	5	5	5	5	5	5	0	0	0	1	555555	1	545344
																						0	0	0	0	0	0	0	0	0	0	0	0	0	0	5	5	5	5	5	5	5	0	0	0	1	555555	1	545343
																						0	0	0	0	0	0	0	0	0	0	0	0	0	0	5	5	5	5	5	5	5	0	0	0	1	555555	1	545342
																						0	0	0	0	0	0	0	0	0	0	0	0	0	0	5	5	5	5	5	5	5	0	0	0	1	555555	1	545341
																						0	0	0	0	0	0	0	0	0	0	0	0	0	0	5	5	5	5	5	5	5	0	0	0	1	555555	1	545335
																						0	0	0	0	0	0	0	0	0	0	0	0	0	0	5	5	5	5	5	5	5	0	0	0	1	555555	1	545334
																						0	0	0	0	0	0	0	0	0	0	0	0	0	0	5	5	5	5	5	5	5	0	0	0	1	555555	1	545333
																						0	0	0	0	0	0	0	0	0	0	0	0	0	0	5	5	5	5	5	5	5	0	0	0	1	555555	1	545332
																						0	0	0	0	0	0	0	0	0	0	0	0	0	0	5	5	5	5	5	5	5	0	0	0	1	555555	1	545331
																						0	0	0	0	0	0	0	0	0	0	0	0	0	0	5	5	5	5	5	5	5	0	0	0	1	555555	1	545325
																						0	0	0	0	0	0	0	0	0	0	0	0	0	0	5	5	5	5	5	5	5	0	0	0	1	555555	1	545324
																						0	0	0	0	0	0	0	0	0	0	0	0	0	0	5	5	5	5	5	5	5	0	0	0	1	555555	1	545323
																						0	0	0	0	0	0	0	0	0	0	0	0	0	0	5	5	5	5	5	5	5	0	0	0	1	555555	1	545322
																						0	0	0	0	0	0	0	0	0	0	0	0	0	0	5	5	5	5	5	5	5	0	0	0	1	555555	1	545321
																						0	0	0	0	0	0	0	0	0	0	0	0	0	0	5	5	5	5	5	5	5	0	0	0	1	555555	1	545315
																						0	0	0	0	0	0	0	0	0	0	0	0	0	0	5	5	5	5	5	5	5	0	0	0	1	555555	1	545314
																						0	0	0	0	0	0	0	0	0	0	0	0	0	0	5	5	5	5	5	5	5	0	0	0	1	555555	1	545313
																						0	0	0	0	0	0	0	0	0	0	0	0	0	0	5	5	5	5	5	5	5	0	0	0	1	555555	1	545312
																						0	0	0	0	0	0	0	0	0	0	0	0	0	0	5	5	5	5	5	5	5	0	0	0	1	555555	1	545311
																						0	0	0	0	0	0	0	0	0	0	0	0	0	0	5	5	5	5	5	5	5	0	0	0	1	555555	1	545255
																						0	0	0	0	0	0	0	0	0	0	0	0	0	0	5	5	5	5	5	5	5	0	0	0	1	555555	1	545254
																						0	0	0	0	0	0	0	0	0	0	0	0	0	0	5	5	5	5	5	5	5	0	0	0	1	555555	1	545253
																						0	0	0	0	0	0	0	0	0	0	0	0	0	0	5	5	5	5	5	5	5	0	0	0	1	555555	1	545252
																						0	0	0	0	0	0	0	0	0	0	0	0	0	0	5	5	5	5	5	5	5	0	0	0	1	555555	1	545251
																						0	0	0	0	0	0	0	0	0	0	0	0	0	0	5	5	5	5	5	5	5	0	0	0	1	555555	1	545245
																						0	0	0	0	0	0	0	0	0	0	0	0	0	0	5	5	5	5	5	5	5	0	0	0	1	555555	1	545244
																						0	0	0	0	0	0	0	0	0	0	0	0	0	0	5	5	5	5	5	5	5	0	0	0	1	555555	1	545243
																						0	0	0	0	0	0	0	0	0	0	0	0	0	0	5	5	5	5	5	5	5	0	0	0	1	555555	1	545242
																						0	0	0	0	0	0	0	0	0	0	0	0	0	0	5	5	5	5	5	5	5	0	0	0	1	555555	1	545241
																						0	0	0	0	0	0	0	0	0	0	0	0	0	0	5	5	5	5	5	5	5	0	0	0	1	555555	1	545235
																						0	0	0	0	0	0	0	0	0	0	0	0	0	0	5	5	5	5	5	5	5	0	0	0	1	555555	1	545234
																						0	0	0	0	0	0	0	0	0	0	0	0	0	0	5	5	5	5	5	5	5	0	0	0	1	555555	1	545233
																						0	0	0	0	0	0	0	0	0	0	0	0	0	0	5	5	5	5	5	5	5	0	0	0	1	555555	1	545232
																						0	0	0	0	0	0	0	0	0	0	0	0	0	0	5	5	5	5	5	5	5	0	0	0	1	555555	1	545231
																						0	0	0	0	0	0	0	0	0	0	0	0	0	0	5	5	5	5	5	5	5	0	0	0	1	555555	1	545225
																						0	0	0	0	0	0	0	0	0	0	0	0	0	0	5	5	5	5	5	5	5	0	0	0	1	555555	1	545224
																						0	0	0	0	0	0	0	0	0	0	0	0	0	0	5	5	5	5	5	5	5	0	0	0	1	555555	1	545223
																						0	0	0	0	0	0	0	0	0	0	0	0	0	0	5	5	5	5	5	5	5	0	0	0	1	555555	1	545222
																						0	0	0	0	0	0	0	0	0	0	0	0	0	0	5	5	5	5	5	5	5	0	0	0	1	555555	1	545221
																						0	0	0	0	0	0	0	0	0	0	0	0	0	0	5	5	5	5	5	5	5	0	0	0	1	555555	1	545215
																						0	0	0	0	0	0	0	0	0	0	0	0	0	0	5	5	5	5	5	5	5	0	0	0	1	555555	1	545214
																						0	0	0	0	0	0	0	0	0	0	0	0	0	0	5	5	5	5	5	5	5	0	0	0	1	555555	1	545213
																						0	0	0	0	0	0	0	0	0	0	0	0	0	0	5	5	5	5	5	5	5	0	0	0	1	555555	1	545212
																						0	0	0	0	0	0	0	0	0	0	0	0	0	0	5	5	5	5	5	5	5	0	0	0	1	555555	1	545211
																						0	0	0	0	0	0	0	0	0	0	0	0	0	0	5	5	5	5	5	5	5	0	0	0	1	555555	1	545155
																						0	0	0	0	0	0	0	0	0	0	0	0	0	0	5	5	5	5	5	5	5	0	0	0	1	555555	1	545154
																						0	0	0	0	0	0	0	0	0	0	0	0	0	0	5	5	5	5	5	5	5	0	0	0	1	555555	1	545153
																						0	0	0	0	0	0	0	0	0	0	0	0	0	0	5	5	5	5	5	5	5	0	0	0	1	555555	1	545152
																						0	0	0	0	0	0	0	0	0	0	0	0	0	0	5	5	5	5	5	5	5	0	0	0	1	555555	1	545151
																						0	0	0	0	0	0	0	0	0	0	0	0	0	0	5	5	5	5	5	5	5	0	0	0	1	555555	1	545145
																						0	0	0	0	0	0	0	0	0	0	0	0	0	0	5	5	5	5	5	5	5	0	0	0	1	555555	1	545144
																						0	0	0	0	0	0	0	0	0	0	0	0	0	0	5	5	5	5	5	5	5	0	0	0	1	555555	1	545143
																						0	0	0	0	0	0	0	0	0	0	0	0	0	0	5	5	5	5	5	5	5	0	0	0	1	555555	1	545142
																						0	0	0	0	0	0	0	0	0	0	0	0	0	0	5	5	5	5	5	5	5	0	0	0	1	555555	1	545141
																						0	0	0	0	0	0	0	0	0	0	0	0	0	0	5	5	5	5	5	5	5	0	0	0	1	555555	1	545135
																						0	0	0	0	0	0	0	0	0	0	0	0	0	0	5	5	5	5	5	5	5	0	0	0	1	555555	1	545134
																						0	0	0	0	0	0	0	0	0	0	0	0	0	0	5	5	5	5	5	5	5	0	0	0	1	555555	1	545133
																						0	0	0	0	0	0	0	0	0	0	0	0	0	0	5	5	5	5	5	5	5	0	0	0	1	555555	1	545132
																						0	0	0	0	0	0	0	0	0	0	0	0	0	0	5	5	5	5	5	5	5	0	0	0	1	555555	1	545131
																						0	0	0	0	0	0	0	0	0	0	0	0	0	0	5	5	5	5	5	5	5	0	0	0	1	555555	1	545125
																						0	0	0	0	0	0	0	0	0	0	0	0	0	0	5	5	5	5	5	5	5	0	0	0	1	555555	1	545124
																						0	0	0	0	0	0	0	0	0	0	0	0	0	0	5	5	5	5	5	5	5	0	0	0	1	555555	1	545123
																						0	0	0	0	0	0	0	0	0	0	0	0	0	0	5	5	5	5	5	5	5	0	0	0	1	555555	1	545122
																						0	0	0	0	0	0	0	0	0	0	0	0	0	0	5	5	5	5	5	5	5	0	0	0	1	555555	1	545121
																						0	0	0	0	0	0	0	0	0	0	0	0	0	0	5	5	5	5	5	5	5	0	0	0	1	555555	1	545115
																						0	0	0	0	0	0	0	0	0	0	0	0	0	0	5	5	5	5	5	5	5	0	0	0	1	555555	1	545114
																						0	0	0	0	0	0	0	0	0	0	0	0	0	0	5	5	5	5	5	5	5	0	0	0	1	555555	1	545113
																						0	0	0	0	0	0	0	0	0	0	0	0	0	0	5	5	5	5	5	5	5	0	0	0	1	555555	1	545112
																						0	0	0	0	0	0	0	0	0	0	0	0	0	0	5	5	5	5	5	5	5	0	0	0	1	555555	1	545111
																						0	0	0	0	0	0	0	0	0	0	0	0	0	0	5	5	5	5	5	5	5	0	0	0	1	555555	1	544555
																						0	0	0	0	0	0	0	0	0	0	0	0	0	0	5	5	5	5	5	5	5	0	0	0	1	555555	1	544554
																						0	0	0	0	0	0	0	0	0	0	0	0	0	0	5	5	5	5	5	5	5	0	0	0	1	555555	1	544553
																						0	0	0	0	0	0	0	0	0	0	0	0	0	0	5	5	5	5	5	5	5	0	0	0	1	555555	1	544552
																						0	0	0	0	0	0	0	0	0	0	0	0	0	0	5	5	5	5	5	5	5	0	0	0	1	555555	1	544551
																						0	0	0	0	0	0	0	0	0	0	0	0	0	0	5	5	5	5	5	5	5	0	0	0	1	555555	1	544545
																						0	0	0	0	0	0	0	0	0	0	0	0	0	0	5	5	5	5	5	5	5	0	0	0	1	555555	1	544544
																						0	0	0	0	0	0	0	0	0	0	0	0	0	0	5	5	5	5	5	5	5	0	0	0	1	555555	1	544543
																						0	0	0	0	0	0	0	0	0	0	0	0	0	0	5	5	5	5	5	5	5	0	0	0	1	555555	1	544542
																						0	0	0	0	0	0	0	0	0	0	0	0	0	0	5	5	5	5	5	5	5	0	0	0	1	555555	1	544541
																						0	0	0	0	0	0	0	0	0	0	0	0	0	0	5	5	5	5	5	5	5	0	0	0	1	555555	1	544535
																						0	0	0	0	0	0	0	0	0	0	0	0	0	0	5	5	5	5	5	5	5	0	0	0	1	555555	1	544534
																						0	0	0	0	0	0	0	0	0	0	0	0	0	0	5	5	5	5	5	5	5	0	0	0	1	555555	1	544533
																						0	0	0	0	0	0	0	0	0	0	0	0	0	0	5	5	5	5	5	5	5	0	0	0	1	555555	1	544532
																						0	0	0	0	0	0	0	0	0	0	0	0	0	0	5	5	5	5	5	5	5	0	0	0	1	555555	1	544531
																						0	0	0	0	0	0	0	0	0	0	0	0	0	0	5	5	5	5	5	5	5	0	0	0	1	555555	1	544525
																						0	0	0	0	0	0	0	0	0	0	0	0	0	0	5	5	5	5	5	5	5	0	0	0	1	555555	1	544524
																						0	0	0	0	0	0	0	0	0	0	0	0	0	0	5	5	5	5	5	5	5	0	0	0	1	555555	1	544523
																						0	0	0	0	0	0	0	0	0	0	0	0	0	0	5	5	5	5	5	5	5	0	0	0	1	555555	1	544522
																						0	0	0	0	0	0	0	0	0	0	0	0	0	0	5	5	5	5	5	5	5	0	0	0	1	555555	1	544521
																						0	0	0	0	0	0	0	0	0	0	0	0	0	0	5	5	5	5	5	5	5	0	0	0	1	555555	1	544515
																						0	0	0	0	0	0	0	0	0	0	0	0	0	0	5	5	5	5	5	5	5	0	0	0	1	555555	1	544514
																						0	0	0	0	0	0	0	0	0	0	0	0	0	0	5	5	5	5	5	5	5	0	0	0	1	555555	1	544513
																						0	0	0	0	0	0	0	0	0	0	0	0	0	0	5	5	5	5	5	5	5	0	0	0	1	555555	1	544512
																						0	0	0	0	0	0	0	0	0	0	0	0	0	0	5	5	5	5	5	5	5	0	0	0	1	555555	1	544511
																						0	0	0	0	0	0	0	0	0	0	0	0	0	0	5	5	5	5	5	5	5	0	0	0	1	555555	1	544455
																						0	0	0	0	0	0	0	0	0	0	0	0	0	0	5	5	5	5	5	5	5	0	0	0	1	555555	1	544454
																						0	0	0	0	0	0	0	0	0	0	0	0	0	0	5	5	5	5	5	5	5	0	0	0	1	555555	1	544453
																						0	0	0	0	0	0	0	0	0	0	0	0	0	0	5	5	5	5	5	5	5	0	0	0	1	555555	1	544452
																						0	0	0	0	0	0	0	0	0	0	0	0	0	0	5	5	5	5	5	5	5	0	0	0	1	555555	1	544451
																						0	0	0	0	0	0	0	0	0	0	0	0	0	0	5	5	5	5	5	5	5	0	0	0	1	555555	1	544445
																						0	0	0	0	0	0	0	0	0	0	0	0	0	0	5	5	5	5	5	5	5	0	0	0	1	555555	1	544444
																						0	0	0	0	0	0	0	0	0	0	0	0	0	0	5	5	5	5	5	5	5	0	0	0	1	555555	1	544443
																						0	0	0	0	0	0	0	0	0	0	0	0	0	0	5	5	5	5	5	5	5	0	0	0	1	555555	1	544442
																						0	0	0	0	0	0	0	0	0	0	0	0	0	0	5	5	5	5	5	5	5	0	0	0	1	555555	1	544441
																						0	0	0	0	0	0	0	0	0	0	0	0	0	0	5	5	5	5	5	5	5	0	0	0	1	555555	1	544435
																						0	0	0	0	0	0	0	0	0	0	0	0	0	0	5	5	5	5	5	5	5	0	0	0	1	555555	1	544434
																						0	0	0	0	0	0	0	0	0	0	0	0	0	0	5	5	5	5	5	5	5	0	0	0	1	555555	1	544433
																						0	0	0	0	0	0	0	0	0	0	0	0	0	0	5	5	5	5	5	5	5	0	0	0	1	555555	1	544432
																						0	0	0	0	0	0	0	0	0	0	0	0	0	0	5	5	5	5	5	5	5	0	0	0	1	555555	1	544431
																						0	0	0	0	0	0	0	0	0	0	0	0	0	0	5	5	5	5	5	5	5	0	0	0	1	555555	1	544425
																						0	0	0	0	0	0	0	0	0	0	0	0	0	0	5	5	5	5	5	5	5	0	0	0	1	555555	1	544424
																						0	0	0	0	0	0	0	0	0	0	0	0	0	0	5	5	5	5	5	5	5	0	0	0	1	555555	1	544423
																						0	0	0	0	0	0	0	0	0	0	0	0	0	0	5	5	5	5	5	5	5	0	0	0	1	555555	1	544422
																						0	0	0	0	0	0	0	0	0	0	0	0	0	0	5	5	5	5	5	5	5	0	0	0	1	555555	1	544421
																						0	0	0	0	0	0	0	0	0	0	0	0	0	0	5	5	5	5	5	5	5	0	0	0	1	555555	1	544415
																						0	0	0	0	0	0	0	0	0	0	0	0	0	0	5	5	5	5	5	5	5	0	0	0	1	555555	1	544414
																						0	0	0	0	0	0	0	0	0	0	0	0	0	0	5	5	5	5	5	5	5	0	0	0	1	555555	1	544413
																						0	0	0	0	0	0	0	0	0	0	0	0	0	0	5	5	5	5	5	5	5	0	0	0	1	555555	1	544412
																						0	0	0	0	0	0	0	0	0	0	0	0	0	0	5	5	5	5	5	5	5	0	0	0	1	555555	1	544411
																						0	0	0	0	0	0	0	0	0	0	0	0	0	0	5	5	5	5	5	5	5	0	0	0	1	555555	1	544355
																						0	0	0	0	0	0	0	0	0	0	0	0	0	0	5	5	5	5	5	5	5	0	0	0	1	555555	1	544354
																						0	0	0	0	0	0	0	0	0	0	0	0	0	0	5	5	5	5	5	5	5	0	0	0	1	555555	1	544353
																						0	0	0	0	0	0	0	0	0	0	0	0	0	0	5	5	5	5	5	5	5	0	0	0	1	555555	1	544352
																						0	0	0	0	0	0	0	0	0	0	0	0	0	0	5	5	5	5	5	5	5	0	0	0	1	555555	1	544351
																						0	0	0	0	0	0	0	0	0	0	0	0	0	0	5	5	5	5	5	5	5	0	0	0	1	555555	1	544345
																						0	0	0	0	0	0	0	0	0	0	0	0	0	0	5	5	5	5	5	5	5	0	0	0	1	555555	1	544344
																						0	0	0	0	0	0	0	0	0	0	0	0	0	0	5	5	5	5	5	5	5	0	0	0	1	555555	1	544343
																						0	0	0	0	0	0	0	0	0	0	0	0	0	0	5	5	5	5	5	5	5	0	0	0	1	555555	1	544342
																						0	0	0	0	0	0	0	0	0	0	0	0	0	0	5	5	5	5	5	5	5	0	0	0	1	555555	1	544341
																						0	0	0	0	0	0	0	0	0	0	0	0	0	0	5	5	5	5	5	5	5	0	0	0	1	555555	1	544335
																						0	0	0	0	0	0	0	0	0	0	0	0	0	0	5	5	5	5	5	5	5	0	0	0	1	555555	1	544334
																						0	0	0	0	0	0	0	0	0	0	0	0	0	0	5	5	5	5	5	5	5	0	0	0	1	555555	1	544333
																						0	0	0	0	0	0	0	0	0	0	0	0	0	0	5	5	5	5	5	5	5	0	0	0	1	555555	1	544332
																						0	0	0	0	0	0	0	0	0	0	0	0	0	0	5	5	5	5	5	5	5	0	0	0	1	555555	1	544331
																						0	0	0	0	0	0	0	0	0	0	0	0	0	0	5	5	5	5	5	5	5	0	0	0	1	555555	1	544325
																						0	0	0	0	0	0	0	0	0	0	0	0	0	0	5	5	5	5	5	5	5	0	0	0	1	555555	1	544324
																						0	0	0	0	0	0	0	0	0	0	0	0	0	0	5	5	5	5	5	5	5	0	0	0	1	555555	1	544323
																						0	0	0	0	0	0	0	0	0	0	0	0	0	0	5	5	5	5	5	5	5	0	0	0	1	555555	1	544322
																						0	0	0	0	0	0	0	0	0	0	0	0	0	0	5	5	5	5	5	5	5	0	0	0	1	555555	1	544321
																						0	0	0	0	0	0	0	0	0	0	0	0	0	0	5	5	5	5	5	5	5	0	0	0	1	555555	1	544315
																						0	0	0	0	0	0	0	0	0	0	0	0	0	0	5	5	5	5	5	5	5	0	0	0	1	555555	1	544314
																						0	0	0	0	0	0	0	0	0	0	0	0	0	0	5	5	5	5	5	5	5	0	0	0	1	555555	1	544313
																						0	0	0	0	0	0	0	0	0	0	0	0	0	0	5	5	5	5	5	5	5	0	0	0	1	555555	1	544312
																						0	0	0	0	0	0	0	0	0	0	0	0	0	0	5	5	5	5	5	5	5	0	0	0	1	555555	1	544311
																						0	0	0	0	0	0	0	0	0	0	0	0	0	0	5	5	5	5	5	5	5	0	0	0	1	555555	1	544255
																						0	0	0	0	0	0	0	0	0	0	0	0	0	0	5	5	5	5	5	5	5	0	0	0	1	555555	1	544254
																						0	0	0	0	0	0	0	0	0	0	0	0	0	0	5	5	5	5	5	5	5	0	0	0	1	555555	1	544253
																						0	0	0	0	0	0	0	0	0	0	0	0	0	0	5	5	5	5	5	5	5	0	0	0	1	555555	1	544252
																						0	0	0	0	0	0	0	0	0	0	0	0	0	0	5	5	5	5	5	5	5	0	0	0	1	555555	1	544251
																						0	0	0	0	0	0	0	0	0	0	0	0	0	0	5	5	5	5	5	5	5	0	0	0	1	555555	1	544245
																						0	0	0	0	0	0	0	0	0	0	0	0	0	0	5	5	5	5	5	5	5	0	0	0	1	555555	1	544244
																						0	0	0	0	0	0	0	0	0	0	0	0	0	0	5	5	5	5	5	5	5	0	0	0	1	555555	1	544243
																						0	0	0	0	0	0	0	0	0	0	0	0	0	0	5	5	5	5	5	5	5	0	0	0	1	555555	1	544242
																						0	0	0	0	0	0	0	0	0	0	0	0	0	0	5	5	5	5	5	5	5	0	0	0	1	555555	1	544241
																						0	0	0	0	0	0	0	0	0	0	0	0	0	0	5	5	5	5	5	5	5	0	0	0	1	555555	1	544235
																						0	0	0	0	0	0	0	0	0	0	0	0	0	0	5	5	5	5	5	5	5	0	0	0	1	555555	1	544234
																						0	0	0	0	0	0	0	0	0	0	0	0	0	0	5	5	5	5	5	5	5	0	0	0	1	555555	1	544233
																						0	0	0	0	0	0	0	0	0	0	0	0	0	0	5	5	5	5	5	5	5	0	0	0	1	555555	1	544232
																						0	0	0	0	0	0	0	0	0	0	0	0	0	0	5	5	5	5	5	5	5	0	0	0	1	555555	1	544231
																						0	0	0	0	0	0	0	0	0	0	0	0	0	0	5	5	5	5	5	5	5	0	0	0	1	555555	1	544225
																						0	0	0	0	0	0	0	0	0	0	0	0	0	0	5	5	5	5	5	5	5	0	0	0	1	555555	1	544224
																						0	0	0	0	0	0	0	0	0	0	0	0	0	0	5	5	5	5	5	5	5	0	0	0	1	555555	1	544223
																						0	0	0	0	0	0	0	0	0	0	0	0	0	0	5	5	5	5	5	5	5	0	0	0	1	555555	1	544222
																						0	0	0	0	0	0	0	0	0	0	0	0	0	0	5	5	5	5	5	5	5	0	0	0	1	555555	1	544221
																						0	0	0	0	0	0	0	0	0	0	0	0	0	0	5	5	5	5	5	5	5	0	0	0	1	555555	1	544215
																						0	0	0	0	0	0	0	0	0	0	0	0	0	0	5	5	5	5	5	5	5	0	0	0	1	555555	1	544214
																						0	0	0	0	0	0	0	0	0	0	0	0	0	0	5	5	5	5	5	5	5	0	0	0	1	555555	1	544213
																						0	0	0	0	0	0	0	0	0	0	0	0	0	0	5	5	5	5	5	5	5	0	0	0	1	555555	1	544212
																						0	0	0	0	0	0	0	0	0	0	0	0	0	0	5	5	5	5	5	5	5	0	0	0	1	555555	1	544211
																						0	0	0	0	0	0	0	0	0	0	0	0	0	0	5	5	5	5	5	5	5	0	0	0	1	555555	1	544155
																						0	0	0	0	0	0	0	0	0	0	0	0	0	0	5	5	5	5	5	5	5	0	0	0	1	555555	1	544154
																						0	0	0	0	0	0	0	0	0	0	0	0	0	0	5	5	5	5	5	5	5	0	0	0	1	555555	1	544153
																						0	0	0	0	0	0	0	0	0	0	0	0	0	0	5	5	5	5	5	5	5	0	0	0	1	555555	1	544152
																						0	0	0	0	0	0	0	0	0	0	0	0	0	0	5	5	5	5	5	5	5	0	0	0	1	555555	1	544151
																						0	0	0	0	0	0	0	0	0	0	0	0	0	0	5	5	5	5	5	5	5	0	0	0	1	555555	1	544145
																						0	0	0	0	0	0	0	0	0	0	0	0	0	0	5	5	5	5	5	5	5	0	0	0	1	555555	1	544144
																						0	0	0	0	0	0	0	0	0	0	0	0	0	0	5	5	5	5	5	5	5	0	0	0	1	555555	1	544143
																						0	0	0	0	0	0	0	0	0	0	0	0	0	0	5	5	5	5	5	5	5	0	0	0	1	555555	1	544142
																						0	0	0	0	0	0	0	0	0	0	0	0	0	0	5	5	5	5	5	5	5	0	0	0	1	555555	1	544141
																						0	0	0	0	0	0	0	0	0	0	0	0	0	0	5	5	5	5	5	5	5	0	0	0	1	555555	1	544135
																						0	0	0	0	0	0	0	0	0	0	0	0	0	0	5	5	5	5	5	5	5	0	0	0	1	555555	1	544134
																						0	0	0	0	0	0	0	0	0	0	0	0	0	0	5	5	5	5	5	5	5	0	0	0	1	555555	1	544133
																						0	0	0	0	0	0	0	0	0	0	0	0	0	0	5	5	5	5	5	5	5	0	0	0	1	555555	1	544132
																						0	0	0	0	0	0	0	0	0	0	0	0	0	0	5	5	5	5	5	5	5	0	0	0	1	555555	1	544131
																						0	0	0	0	0	0	0	0	0	0	0	0	0	0	5	5	5	5	5	5	5	0	0	0	1	555555	1	544125
																						0	0	0	0	0	0	0	0	0	0	0	0	0	0	5	5	5	5	5	5	5	0	0	0	1	555555	1	544124
																						0	0	0	0	0	0	0	0	0	0	0	0	0	0	5	5	5	5	5	5	5	0	0	0	1	555555	1	544123
																						0	0	0	0	0	0	0	0	0	0	0	0	0	0	5	5	5	5	5	5	5	0	0	0	1	555555	1	544122
																						0	0	0	0	0	0	0	0	0	0	0	0	0	0	5	5	5	5	5	5	5	0	0	0	1	555555	1	544121
																						0	0	0	0	0	0	0	0	0	0	0	0	0	0	5	5	5	5	5	5	5	0	0	0	1	555555	1	544115
																						0	0	0	0	0	0	0	0	0	0	0	0	0	0	5	5	5	5	5	5	5	0	0	0	1	555555	1	544114
																						0	0	0	0	0	0	0	0	0	0	0	0	0	0	5	5	5	5	5	5	5	0	0	0	1	555555	1	544113
																						0	0	0	0	0	0	0	0	0	0	0	0	0	0	5	5	5	5	5	5	5	0	0	0	1	555555	1	544112
																						0	0	0	0	0	0	0	0	0	0	0	0	0	0	5	5	5	5	5	5	5	0	0	0	1	555555	1	544111
																						0	0	0	0	0	0	0	0	0	0	0	0	0	0	5	5	5	5	5	5	5	0	0	0	1	555555	1	543555
																						0	0	0	0	0	0	0	0	0	0	0	0	0	0	5	5	5	5	5	5	5	0	0	0	1	555555	1	543554
																						0	0	0	0	0	0	0	0	0	0	0	0	0	0	5	5	5	5	5	5	5	0	0	0	1	555555	1	543553
																						0	0	0	0	0	0	0	0	0	0	0	0	0	0	5	5	5	5	5	5	5	0	0	0	1	555555	1	543552
																						0	0	0	0	0	0	0	0	0	0	0	0	0	0	5	5	5	5	5	5	5	0	0	0	1	555555	1	543551
																						0	0	0	0	0	0	0	0	0	0	0	0	0	0	5	5	5	5	5	5	5	0	0	0	1	555555	1	543545
																						0	0	0	0	0	0	0	0	0	0	0	0	0	0	5	5	5	5	5	5	5	0	0	0	1	555555	1	543544
																						0	0	0	0	0	0	0	0	0	0	0	0	0	0	5	5	5	5	5	5	5	0	0	0	1	555555	1	543543
																						0	0	0	0	0	0	0	0	0	0	0	0	0	0	5	5	5	5	5	5	5	0	0	0	1	555555	1	543542
																						0	0	0	0	0	0	0	0	0	0	0	0	0	0	5	5	5	5	5	5	5	0	0	0	1	555555	1	543541
																						0	0	0	0	0	0	0	0	0	0	0	0	0	0	5	5	5	5	5	5	5	0	0	0	1	555555	1	543535
																						0	0	0	0	0	0	0	0	0	0	0	0	0	0	5	5	5	5	5	5	5	0	0	0	1	555555	1	543534
																						0	0	0	0	0	0	0	0	0	0	0	0	0	0	5	5	5	5	5	5	5	0	0	0	1	555555	1	543533
																						0	0	0	0	0	0	0	0	0	0	0	0	0	0	5	5	5	5	5	5	5	0	0	0	1	555555	1	543532
																						0	0	0	0	0	0	0	0	0	0	0	0	0	0	5	5	5	5	5	5	5	0	0	0	1	555555	1	543531
																						0	0	0	0	0	0	0	0	0	0	0	0	0	0	5	5	5	5	5	5	5	0	0	0	1	555555	1	543525
																						0	0	0	0	0	0	0	0	0	0	0	0	0	0	5	5	5	5	5	5	5	0	0	0	1	555555	1	543524
																						0	0	0	0	0	0	0	0	0	0	0	0	0	0	5	5	5	5	5	5	5	0	0	0	1	555555	1	543523
																						0	0	0	0	0	0	0	0	0	0	0	0	0	0	5	5	5	5	5	5	5	0	0	0	1	555555	1	543522
																						0	0	0	0	0	0	0	0	0	0	0	0	0	0	5	5	5	5	5	5	5	0	0	0	1	555555	1	543521
																						0	0	0	0	0	0	0	0	0	0	0	0	0	0	5	5	5	5	5	5	5	0	0	0	1	555555	1	543515
																						0	0	0	0	0	0	0	0	0	0	0	0	0	0	5	5	5	5	5	5	5	0	0	0	1	555555	1	543514
																						0	0	0	0	0	0	0	0	0	0	0	0	0	0	5	5	5	5	5	5	5	0	0	0	1	555555	1	543513
																						0	0	0	0	0	0	0	0	0	0	0	0	0	0	5	5	5	5	5	5	5	0	0	0	1	555555	1	543512
																						0	0	0	0	0	0	0	0	0	0	0	0	0	0	5	5	5	5	5	5	5	0	0	0	1	555555	1	543511
																						0	0	0	0	0	0	0	0	0	0	0	0	0	0	5	5	5	5	5	5	5	0	0	0	1	555555	1	543455
																						0	0	0	0	0	0	0	0	0	0	0	0	0	0	5	5	5	5	5	5	5	0	0	0	1	555555	1	543454
																						0	0	0	0	0	0	0	0	0	0	0	0	0	0	5	5	5	5	5	5	5	0	0	0	1	555555	1	543453
																						0	0	0	0	0	0	0	0	0	0	0	0	0	0	5	5	5	5	5	5	5	0	0	0	1	555555	1	543452
																						0	0	0	0	0	0	0	0	0	0	0	0	0	0	5	5	5	5	5	5	5	0	0	0	1	555555	1	543451
																						0	0	0	0	0	0	0	0	0	0	0	0	0	0	5	5	5	5	5	5	5	0	0	0	1	555555	1	543445
																						0	0	0	0	0	0	0	0	0	0	0	0	0	0	5	5	5	5	5	5	5	0	0	0	1	555555	1	543444
																						0	0	0	0	0	0	0	0	0	0	0	0	0	0	5	5	5	5	5	5	5	0	0	0	1	555555	1	543443
																						0	0	0	0	0	0	0	0	0	0	0	0	0	0	5	5	5	5	5	5	5	0	0	0	1	555555	1	543442
																						0	0	0	0	0	0	0	0	0	0	0	0	0	0	5	5	5	5	5	5	5	0	0	0	1	555555	1	543441
																						0	0	0	0	0	0	0	0	0	0	0	0	0	0	5	5	5	5	5	5	5	0	0	0	1	555555	1	543435
																						0	0	0	0	0	0	0	0	0	0	0	0	0	0	5	5	5	5	5	5	5	0	0	0	1	555555	1	543434
																						0	0	0	0	0	0	0	0	0	0	0	0	0	0	5	5	5	5	5	5	5	0	0	0	1	555555	1	543433
																						0	0	0	0	0	0	0	0	0	0	0	0	0	0	5	5	5	5	5	5	5	0	0	0	1	555555	1	543432
																						0	0	0	0	0	0	0	0	0	0	0	0	0	0	5	5	5	5	5	5	5	0	0	0	1	555555	1	543431
																						0	0	0	0	0	0	0	0	0	0	0	0	0	0	5	5	5	5	5	5	5	0	0	0	1	555555	1	543425
																						0	0	0	0	0	0	0	0	0	0	0	0	0	0	5	5	5	5	5	5	5	0	0	0	1	555555	1	543424
																						0	0	0	0	0	0	0	0	0	0	0	0	0	0	5	5	5	5	5	5	5	0	0	0	1	555555	1	543423
																						0	0	0	0	0	0	0	0	0	0	0	0	0	0	5	5	5	5	5	5	5	0	0	0	1	555555	1	543422
																						0	0	0	0	0	0	0	0	0	0	0	0	0	0	5	5	5	5	5	5	5	0	0	0	1	555555	1	543421
																						0	0	0	0	0	0	0	0	0	0	0	0	0	0	5	5	5	5	5	5	5	0	0	0	1	555555	1	543415
																						0	0	0	0	0	0	0	0	0	0	0	0	0	0	5	5	5	5	5	5	5	0	0	0	1	555555	1	543414
																						0	0	0	0	0	0	0	0	0	0	0	0	0	0	5	5	5	5	5	5	5	0	0	0	1	555555	1	543413
																						0	0	0	0	0	0	0	0	0	0	0	0	0	0	5	5	5	5	5	5	5	0	0	0	1	555555	1	543412
																						0	0	0	0	0	0	0	0	0	0	0	0	0	0	5	5	5	5	5	5	5	0	0	0	1	555555	1	543411
																						0	0	0	0	0	0	0	0	0	0	0	0	0	0	5	5	5	5	5	5	5	0	0	0	1	555555	1	543355
																						0	0	0	0	0	0	0	0	0	0	0	0	0	0	5	5	5	5	5	5	5	0	0	0	1	555555	1	543354
																						0	0	0	0	0	0	0	0	0	0	0	0	0	0	5	5	5	5	5	5	5	0	0	0	1	555555	1	543353
																						0	0	0	0	0	0	0	0	0	0	0	0	0	0	5	5	5	5	5	5	5	0	0	0	1	555555	1	543352
																						0	0	0	0	0	0	0	0	0	0	0	0	0	0	5	5	5	5	5	5	5	0	0	0	1	555555	1	543351
																						0	0	0	0	0	0	0	0	0	0	0	0	0	0	5	5	5	5	5	5	5	0	0	0	1	555555	1	543345
																						0	0	0	0	0	0	0	0	0	0	0	0	0	0	5	5	5	5	5	5	5	0	0	0	1	555555	1	543344
																						0	0	0	0	0	0	0	0	0	0	0	0	0	0	5	5	5	5	5	5	5	0	0	0	1	555555	1	543343
																						0	0	0	0	0	0	0	0	0	0	0	0	0	0	5	5	5	5	5	5	5	0	0	0	1	555555	1	543342
																						0	0	0	0	0	0	0	0	0	0	0	0	0	0	5	5	5	5	5	5	5	0	0	0	1	555555	1	543341
																						0	0	0	0	0	0	0	0	0	0	0	0	0	0	5	5	5	5	5	5	5	0	0	0	1	555555	1	543335
																						0	0	0	0	0	0	0	0	0	0	0	0	0	0	5	5	5	5	5	5	5	0	0	0	1	555555	1	543334
																						0	0	0	0	0	0	0	0	0	0	0	0	0	0	5	5	5	5	5	5	5	0	0	0	1	555555	1	543333
																						0	0	0	0	0	0	0	0	0	0	0	0	0	0	5	5	5	5	5	5	5	0	0	0	1	555555	1	543332
																						0	0	0	0	0	0	0	0	0	0	0	0	0	0	5	5	5	5	5	5	5	0	0	0	1	555555	1	543331
																						0	0	0	0	0	0	0	0	0	0	0	0	0	0	5	5	5	5	5	5	5	0	0	0	1	555555	1	543325
																						0	0	0	0	0	0	0	0	0	0	0	0	0	0	5	5	5	5	5	5	5	0	0	0	1	555555	1	543324
																						0	0	0	0	0	0	0	0	0	0	0	0	0	0	5	5	5	5	5	5	5	0	0	0	1	555555	1	543323
																						0	0	0	0	0	0	0	0	0	0	0	0	0	0	5	5	5	5	5	5	5	0	0	0	1	555555	1	543322
																						0	0	0	0	0	0	0	0	0	0	0	0	0	0	5	5	5	5	5	5	5	0	0	0	1	555555	1	543321
																						0	0	0	0	0	0	0	0	0	0	0	0	0	0	5	5	5	5	5	5	5	0	0	0	1	555555	1	543315
																						0	0	0	0	0	0	0	0	0	0	0	0	0	0	5	5	5	5	5	5	5	0	0	0	1	555555	1	543314
																						0	0	0	0	0	0	0	0	0	0	0	0	0	0	5	5	5	5	5	5	5	0	0	0	1	555555	1	543313
																						0	0	0	0	0	0	0	0	0	0	0	0	0	0	5	5	5	5	5	5	5	0	0	0	1	555555	1	543312
																						0	0	0	0	0	0	0	0	0	0	0	0	0	0	5	5	5	5	5	5	5	0	0	0	1	555555	1	543311
																						0	0	0	0	0	0	0	0	0	0	0	0	0	0	5	5	5	5	5	5	5	0	0	0	1	555555	1	543255
																						0	0	0	0	0	0	0	0	0	0	0	0	0	0	5	5	5	5	5	5	5	0	0	0	1	555555	1	543254
																						0	0	0	0	0	0	0	0	0	0	0	0	0	0	5	5	5	5	5	5	5	0	0	0	1	555555	1	543253
																						0	0	0	0	0	0	0	0	0	0	0	0	0	0	5	5	5	5	5	5	5	0	0	0	1	555555	1	543252
																						0	0	0	0	0	0	0	0	0	0	0	0	0	0	5	5	5	5	5	5	5	0	0	0	1	555555	1	543251
																						0	0	0	0	0	0	0	0	0	0	0	0	0	0	5	5	5	5	5	5	5	0	0	0	1	555555	1	543245
																						0	0	0	0	0	0	0	0	0	0	0	0	0	0	5	5	5	5	5	5	5	0	0	0	1	555555	1	543244
																						0	0	0	0	0	0	0	0	0	0	0	0	0	0	5	5	5	5	5	5	5	0	0	0	1	555555	1	543243
																						0	0	0	0	0	0	0	0	0	0	0	0	0	0	5	5	5	5	5	5	5	0	0	0	1	555555	1	543242
																						0	0	0	0	0	0	0	0	0	0	0	0	0	0	5	5	5	5	5	5	5	0	0	0	1	555555	1	543241
																						0	0	0	0	0	0	0	0	0	0	0	0	0	0	5	5	5	5	5	5	5	0	0	0	1	555555	1	543235
																						0	0	0	0	0	0	0	0	0	0	0	0	0	0	5	5	5	5	5	5	5	0	0	0	1	555555	1	543234
																						0	0	0	0	0	0	0	0	0	0	0	0	0	0	5	5	5	5	5	5	5	0	0	0	1	555555	1	543233
																						0	0	0	0	0	0	0	0	0	0	0	0	0	0	5	5	5	5	5	5	5	0	0	0	1	555555	1	543232
																						0	0	0	0	0	0	0	0	0	0	0	0	0	0	5	5	5	5	5	5	5	0	0	0	1	555555	1	543231
																						0	0	0	0	0	0	0	0	0	0	0	0	0	0	5	5	5	5	5	5	5	0	0	0	1	555555	1	543225
																						0	0	0	0	0	0	0	0	0	0	0	0	0	0	5	5	5	5	5	5	5	0	0	0	1	555555	1	543224
																						0	0	0	0	0	0	0	0	0	0	0	0	0	0	5	5	5	5	5	5	5	0	0	0	1	555555	1	543223
																						0	0	0	0	0	0	0	0	0	0	0	0	0	0	5	5	5	5	5	5	5	0	0	0	1	555555	1	543222
																						0	0	0	0	0	0	0	0	0	0	0	0	0	0	5	5	5	5	5	5	5	0	0	0	1	555555	1	543221
																						0	0	0	0	0	0	0	0	0	0	0	0	0	0	5	5	5	5	5	5	5	0	0	0	1	555555	1	543215
																						0	0	0	0	0	0	0	0	0	0	0	0	0	0	5	5	5	5	5	5	5	0	0	0	1	555555	1	543214
																						0	0	0	0	0	0	0	0	0	0	0	0	0	0	5	5	5	5	5	5	5	0	0	0	1	555555	1	543213
																						0	0	0	0	0	0	0	0	0	0	0	0	0	0	5	5	5	5	5	5	5	0	0	0	1	555555	1	543212
																						0	0	0	0	0	0	0	0	0	0	0	0	0	0	5	5	5	5	5	5	5	0	0	0	1	555555	1	543211
																						0	0	0	0	0	0	0	0	0	0	0	0	0	0	5	5	5	5	5	5	5	0	0	0	1	555555	1	543155
																						0	0	0	0	0	0	0	0	0	0	0	0	0	0	5	5	5	5	5	5	5	0	0	0	1	555555	1	543154
																						0	0	0	0	0	0	0	0	0	0	0	0	0	0	5	5	5	5	5	5	5	0	0	0	1	555555	1	543153
																						0	0	0	0	0	0	0	0	0	0	0	0	0	0	5	5	5	5	5	5	5	0	0	0	1	555555	1	543152
																						0	0	0	0	0	0	0	0	0	0	0	0	0	0	5	5	5	5	5	5	5	0	0	0	1	555555	1	543151
																						0	0	0	0	0	0	0	0	0	0	0	0	0	0	5	5	5	5	5	5	5	0	0	0	1	555555	1	543145
																						0	0	0	0	0	0	0	0	0	0	0	0	0	0	5	5	5	5	5	5	5	0	0	0	1	555555	1	543144
																						0	0	0	0	0	0	0	0	0	0	0	0	0	0	5	5	5	5	5	5	5	0	0	0	1	555555	1	543143
																						0	0	0	0	0	0	0	0	0	0	0	0	0	0	5	5	5	5	5	5	5	0	0	0	1	555555	1	543142
																						0	0	0	0	0	0	0	0	0	0	0	0	0	0	5	5	5	5	5	5	5	0	0	0	1	555555	1	543141
																						0	0	0	0	0	0	0	0	0	0	0	0	0	0	5	5	5	5	5	5	5	0	0	0	1	555555	1	543135
																						0	0	0	0	0	0	0	0	0	0	0	0	0	0	5	5	5	5	5	5	5	0	0	0	1	555555	1	543134
																						0	0	0	0	0	0	0	0	0	0	0	0	0	0	5	5	5	5	5	5	5	0	0	0	1	555555	1	543133
																						0	0	0	0	0	0	0	0	0	0	0	0	0	0	5	5	5	5	5	5	5	0	0	0	1	555555	1	543132
																						0	0	0	0	0	0	0	0	0	0	0	0	0	0	5	5	5	5	5	5	5	0	0	0	1	555555	1	543131
																						0	0	0	0	0	0	0	0	0	0	0	0	0	0	5	5	5	5	5	5	5	0	0	0	1	555555	1	543125
																						0	0	0	0	0	0	0	0	0	0	0	0	0	0	5	5	5	5	5	5	5	0	0	0	1	555555	1	543124
																						0	0	0	0	0	0	0	0	0	0	0	0	0	0	5	5	5	5	5	5	5	0	0	0	1	555555	1	543123
																						0	0	0	0	0	0	0	0	0	0	0	0	0	0	5	5	5	5	5	5	5	0	0	0	1	555555	1	543122
																						0	0	0	0	0	0	0	0	0	0	0	0	0	0	5	5	5	5	5	5	5	0	0	0	1	555555	1	543121
																						0	0	0	0	0	0	0	0	0	0	0	0	0	0	5	5	5	5	5	5	5	0	0	0	1	555555	1	543115
																						0	0	0	0	0	0	0	0	0	0	0	0	0	0	5	5	5	5	5	5	5	0	0	0	1	555555	1	543114
																						0	0	0	0	0	0	0	0	0	0	0	0	0	0	5	5	5	5	5	5	5	0	0	0	1	555555	1	543113
																						0	0	0	0	0	0	0	0	0	0	0	0	0	0	5	5	5	5	5	5	5	0	0	0	1	555555	1	543112
																						0	0	0	0	0	0	0	0	0	0	0	0	0	0	5	5	5	5	5	5	5	0	0	0	1	555555	1	543111
																						0	0	0	0	0	0	0	0	0	0	0	0	0	0	5	5	5	5	5	5	5	0	0	0	1	555555	1	542555
																						0	0	0	0	0	0	0	0	0	0	0	0	0	0	5	5	5	5	5	5	5	0	0	0	1	555555	1	542554
																						0	0	0	0	0	0	0	0	0	0	0	0	0	0	5	5	5	5	5	5	5	0	0	0	1	555555	1	542553
																						0	0	0	0	0	0	0	0	0	0	0	0	0	0	5	5	5	5	5	5	5	0	0	0	1	555555	1	542552
																						0	0	0	0	0	0	0	0	0	0	0	0	0	0	5	5	5	5	5	5	5	0	0	0	1	555555	1	542551
																						0	0	0	0	0	0	0	0	0	0	0	0	0	0	5	5	5	5	5	5	5	0	0	0	1	555555	1	542545
																						0	0	0	0	0	0	0	0	0	0	0	0	0	0	5	5	5	5	5	5	5	0	0	0	1	555555	1	542544
																						0	0	0	0	0	0	0	0	0	0	0	0	0	0	5	5	5	5	5	5	5	0	0	0	1	555555	1	542543
																						0	0	0	0	0	0	0	0	0	0	0	0	0	0	5	5	5	5	5	5	5	0	0	0	1	555555	1	542542
																						0	0	0	0	0	0	0	0	0	0	0	0	0	0	5	5	5	5	5	5	5	0	0	0	1	555555	1	542541
																						0	0	0	0	0	0	0	0	0	0	0	0	0	0	5	5	5	5	5	5	5	0	0	0	1	555555	1	542535
																						0	0	0	0	0	0	0	0	0	0	0	0	0	0	5	5	5	5	5	5	5	0	0	0	1	555555	1	542534
																						0	0	0	0	0	0	0	0	0	0	0	0	0	0	5	5	5	5	5	5	5	0	0	0	1	555555	1	542533
																						0	0	0	0	0	0	0	0	0	0	0	0	0	0	5	5	5	5	5	5	5	0	0	0	1	555555	1	542532
																						0	0	0	0	0	0	0	0	0	0	0	0	0	0	5	5	5	5	5	5	5	0	0	0	1	555555	1	542531
																						0	0	0	0	0	0	0	0	0	0	0	0	0	0	5	5	5	5	5	5	5	0	0	0	1	555555	1	542525
																						0	0	0	0	0	0	0	0	0	0	0	0	0	0	5	5	5	5	5	5	5	0	0	0	1	555555	1	542524
																						0	0	0	0	0	0	0	0	0	0	0	0	0	0	5	5	5	5	5	5	5	0	0	0	1	555555	1	542523
																						0	0	0	0	0	0	0	0	0	0	0	0	0	0	5	5	5	5	5	5	5	0	0	0	1	555555	1	542522
																						0	0	0	0	0	0	0	0	0	0	0	0	0	0	5	5	5	5	5	5	5	0	0	0	1	555555	1	542521
																						0	0	0	0	0	0	0	0	0	0	0	0	0	0	5	5	5	5	5	5	5	0	0	0	1	555555	1	542515
																						0	0	0	0	0	0	0	0	0	0	0	0	0	0	5	5	5	5	5	5	5	0	0	0	1	555555	1	542514
																						0	0	0	0	0	0	0	0	0	0	0	0	0	0	5	5	5	5	5	5	5	0	0	0	1	555555	1	542513
																						0	0	0	0	0	0	0	0	0	0	0	0	0	0	5	5	5	5	5	5	5	0	0	0	1	555555	1	542512
																						0	0	0	0	0	0	0	0	0	0	0	0	0	0	5	5	5	5	5	5	5	0	0	0	1	555555	1	542511
																						0	0	0	0	0	0	0	0	0	0	0	0	0	0	5	5	5	5	5	5	5	0	0	0	1	555555	1	542455
																						0	0	0	0	0	0	0	0	0	0	0	0	0	0	5	5	5	5	5	5	5	0	0	0	1	555555	1	542454
																						0	0	0	0	0	0	0	0	0	0	0	0	0	0	5	5	5	5	5	5	5	0	0	0	1	555555	1	542453
																						0	0	0	0	0	0	0	0	0	0	0	0	0	0	5	5	5	5	5	5	5	0	0	0	1	555555	1	542452
																						0	0	0	0	0	0	0	0	0	0	0	0	0	0	5	5	5	5	5	5	5	0	0	0	1	555555	1	542451
																						0	0	0	0	0	0	0	0	0	0	0	0	0	0	5	5	5	5	5	5	5	0	0	0	1	555555	1	542445
																						0	0	0	0	0	0	0	0	0	0	0	0	0	0	5	5	5	5	5	5	5	0	0	0	1	555555	1	542444
																						0	0	0	0	0	0	0	0	0	0	0	0	0	0	5	5	5	5	5	5	5	0	0	0	1	555555	1	542443
																						0	0	0	0	0	0	0	0	0	0	0	0	0	0	5	5	5	5	5	5	5	0	0	0	1	555555	1	542442
																						0	0	0	0	0	0	0	0	0	0	0	0	0	0	5	5	5	5	5	5	5	0	0	0	1	555555	1	542441
																						0	0	0	0	0	0	0	0	0	0	0	0	0	0	5	5	5	5	5	5	5	0	0	0	1	555555	1	542435
																						0	0	0	0	0	0	0	0	0	0	0	0	0	0	5	5	5	5	5	5	5	0	0	0	1	555555	1	542434
																						0	0	0	0	0	0	0	0	0	0	0	0	0	0	5	5	5	5	5	5	5	0	0	0	1	555555	1	542433
																						0	0	0	0	0	0	0	0	0	0	0	0	0	0	5	5	5	5	5	5	5	0	0	0	1	555555	1	542432
																						0	0	0	0	0	0	0	0	0	0	0	0	0	0	5	5	5	5	5	5	5	0	0	0	1	555555	1	542431
																						0	0	0	0	0	0	0	0	0	0	0	0	0	0	5	5	5	5	5	5	5	0	0	0	1	555555	1	542425
																						0	0	0	0	0	0	0	0	0	0	0	0	0	0	5	5	5	5	5	5	5	0	0	0	1	555555	1	542424
																						0	0	0	0	0	0	0	0	0	0	0	0	0	0	5	5	5	5	5	5	5	0	0	0	1	555555	1	542423
																						0	0	0	0	0	0	0	0	0	0	0	0	0	0	5	5	5	5	5	5	5	0	0	0	1	555555	1	542422
																						0	0	0	0	0	0	0	0	0	0	0	0	0	0	5	5	5	5	5	5	5	0	0	0	1	555555	1	542421
																						0	0	0	0	0	0	0	0	0	0	0	0	0	0	5	5	5	5	5	5	5	0	0	0	1	555555	1	542415
																						0	0	0	0	0	0	0	0	0	0	0	0	0	0	5	5	5	5	5	5	5	0	0	0	1	555555	1	542414
																						0	0	0	0	0	0	0	0	0	0	0	0	0	0	5	5	5	5	5	5	5	0	0	0	1	555555	1	542413
																						0	0	0	0	0	0	0	0	0	0	0	0	0	0	5	5	5	5	5	5	5	0	0	0	1	555555	1	542412
																						0	0	0	0	0	0	0	0	0	0	0	0	0	0	5	5	5	5	5	5	5	0	0	0	1	555555	1	542411
																						0	0	0	0	0	0	0	0	0	0	0	0	0	0	5	5	5	5	5	5	5	0	0	0	1	555555	1	542355
																						0	0	0	0	0	0	0	0	0	0	0	0	0	0	5	5	5	5	5	5	5	0	0	0	1	555555	1	542354
																						0	0	0	0	0	0	0	0	0	0	0	0	0	0	5	5	5	5	5	5	5	0	0	0	1	555555	1	542353
																						0	0	0	0	0	0	0	0	0	0	0	0	0	0	5	5	5	5	5	5	5	0	0	0	1	555555	1	542352
																						0	0	0	0	0	0	0	0	0	0	0	0	0	0	5	5	5	5	5	5	5	0	0	0	1	555555	1	542351
																						0	0	0	0	0	0	0	0	0	0	0	0	0	0	5	5	5	5	5	5	5	0	0	0	1	555555	1	542345
																						0	0	0	0	0	0	0	0	0	0	0	0	0	0	5	5	5	5	5	5	5	0	0	0	1	555555	1	542344
																						0	0	0	0	0	0	0	0	0	0	0	0	0	0	5	5	5	5	5	5	5	0	0	0	1	555555	1	542343
																						0	0	0	0	0	0	0	0	0	0	0	0	0	0	5	5	5	5	5	5	5	0	0	0	1	555555	1	542342
																						0	0	0	0	0	0	0	0	0	0	0	0	0	0	5	5	5	5	5	5	5	0	0	0	1	555555	1	542341
																						0	0	0	0	0	0	0	0	0	0	0	0	0	0	5	5	5	5	5	5	5	0	0	0	1	555555	1	542335
																						0	0	0	0	0	0	0	0	0	0	0	0	0	0	5	5	5	5	5	5	5	0	0	0	1	555555	1	542334
																						0	0	0	0	0	0	0	0	0	0	0	0	0	0	5	5	5	5	5	5	5	0	0	0	1	555555	1	542333
																						0	0	0	0	0	0	0	0	0	0	0	0	0	0	5	5	5	5	5	5	5	0	0	0	1	555555	1	542332
																						0	0	0	0	0	0	0	0	0	0	0	0	0	0	5	5	5	5	5	5	5	0	0	0	1	555555	1	542331
																						0	0	0	0	0	0	0	0	0	0	0	0	0	0	5	5	5	5	5	5	5	0	0	0	1	555555	1	542325
																						0	0	0	0	0	0	0	0	0	0	0	0	0	0	5	5	5	5	5	5	5	0	0	0	1	555555	1	542324
																						0	0	0	0	0	0	0	0	0	0	0	0	0	0	5	5	5	5	5	5	5	0	0	0	1	555555	1	542323
																						0	0	0	0	0	0	0	0	0	0	0	0	0	0	5	5	5	5	5	5	5	0	0	0	1	555555	1	542322
																						0	0	0	0	0	0	0	0	0	0	0	0	0	0	5	5	5	5	5	5	5	0	0	0	1	555555	1	542321
																						0	0	0	0	0	0	0	0	0	0	0	0	0	0	5	5	5	5	5	5	5	0	0	0	1	555555	1	542315
																						0	0	0	0	0	0	0	0	0	0	0	0	0	0	5	5	5	5	5	5	5	0	0	0	1	555555	1	542314
																						0	0	0	0	0	0	0	0	0	0	0	0	0	0	5	5	5	5	5	5	5	0	0	0	1	555555	1	542313
																						0	0	0	0	0	0	0	0	0	0	0	0	0	0	5	5	5	5	5	5	5	0	0	0	1	555555	1	542312
																						0	0	0	0	0	0	0	0	0	0	0	0	0	0	5	5	5	5	5	5	5	0	0	0	1	555555	1	542311
																						0	0	0	0	0	0	0	0	0	0	0	0	0	0	5	5	5	5	5	5	5	0	0	0	1	555555	1	542255
																						0	0	0	0	0	0	0	0	0	0	0	0	0	0	5	5	5	5	5	5	5	0	0	0	1	555555	1	542254
																						0	0	0	0	0	0	0	0	0	0	0	0	0	0	5	5	5	5	5	5	5	0	0	0	1	555555	1	542253
																						0	0	0	0	0	0	0	0	0	0	0	0	0	0	5	5	5	5	5	5	5	0	0	0	1	555555	1	542252
																						0	0	0	0	0	0	0	0	0	0	0	0	0	0	5	5	5	5	5	5	5	0	0	0	1	555555	1	542251
																						0	0	0	0	0	0	0	0	0	0	0	0	0	0	5	5	5	5	5	5	5	0	0	0	1	555555	1	542245
																						0	0	0	0	0	0	0	0	0	0	0	0	0	0	5	5	5	5	5	5	5	0	0	0	1	555555	1	542244
																						0	0	0	0	0	0	0	0	0	0	0	0	0	0	5	5	5	5	5	5	5	0	0	0	1	555555	1	542243
																						0	0	0	0	0	0	0	0	0	0	0	0	0	0	5	5	5	5	5	5	5	0	0	0	1	555555	1	542242
																						0	0	0	0	0	0	0	0	0	0	0	0	0	0	5	5	5	5	5	5	5	0	0	0	1	555555	1	542241
																						0	0	0	0	0	0	0	0	0	0	0	0	0	0	5	5	5	5	5	5	5	0	0	0	1	555555	1	542235
																						0	0	0	0	0	0	0	0	0	0	0	0	0	0	5	5	5	5	5	5	5	0	0	0	1	555555	1	542234
																						0	0	0	0	0	0	0	0	0	0	0	0	0	0	5	5	5	5	5	5	5	0	0	0	1	555555	1	542233
																						0	0	0	0	0	0	0	0	0	0	0	0	0	0	5	5	5	5	5	5	5	0	0	0	1	555555	1	542232
																						0	0	0	0	0	0	0	0	0	0	0	0	0	0	5	5	5	5	5	5	5	0	0	0	1	555555	1	542231
																						0	0	0	0	0	0	0	0	0	0	0	0	0	0	5	5	5	5	5	5	5	0	0	0	1	555555	1	542225
																						0	0	0	0	0	0	0	0	0	0	0	0	0	0	5	5	5	5	5	5	5	0	0	0	1	555555	1	542224
																						0	0	0	0	0	0	0	0	0	0	0	0	0	0	5	5	5	5	5	5	5	0	0	0	1	555555	1	542223
																						0	0	0	0	0	0	0	0	0	0	0	0	0	0	5	5	5	5	5	5	5	0	0	0	1	555555	1	542222
																						0	0	0	0	0	0	0	0	0	0	0	0	0	0	5	5	5	5	5	5	5	0	0	0	1	555555	1	542221
																						0	0	0	0	0	0	0	0	0	0	0	0	0	0	5	5	5	5	5	5	5	0	0	0	1	555555	1	542215
																						0	0	0	0	0	0	0	0	0	0	0	0	0	0	5	5	5	5	5	5	5	0	0	0	1	555555	1	542214
																						0	0	0	0	0	0	0	0	0	0	0	0	0	0	5	5	5	5	5	5	5	0	0	0	1	555555	1	542213
																						0	0	0	0	0	0	0	0	0	0	0	0	0	0	5	5	5	5	5	5	5	0	0	0	1	555555	1	542212
																						0	0	0	0	0	0	0	0	0	0	0	0	0	0	5	5	5	5	5	5	5	0	0	0	1	555555	1	542211
																						0	0	0	0	0	0	0	0	0	0	0	0	0	0	5	5	5	5	5	5	5	0	0	0	1	555555	1	542155
																						0	0	0	0	0	0	0	0	0	0	0	0	0	0	5	5	5	5	5	5	5	0	0	0	1	555555	1	542154
																						0	0	0	0	0	0	0	0	0	0	0	0	0	0	5	5	5	5	5	5	5	0	0	0	1	555555	1	542153
																						0	0	0	0	0	0	0	0	0	0	0	0	0	0	5	5	5	5	5	5	5	0	0	0	1	555555	1	542152
																						0	0	0	0	0	0	0	0	0	0	0	0	0	0	5	5	5	5	5	5	5	0	0	0	1	555555	1	542151
																						0	0	0	0	0	0	0	0	0	0	0	0	0	0	5	5	5	5	5	5	5	0	0	0	1	555555	1	542145
																						0	0	0	0	0	0	0	0	0	0	0	0	0	0	5	5	5	5	5	5	5	0	0	0	1	555555	1	542144
																						0	0	0	0	0	0	0	0	0	0	0	0	0	0	5	5	5	5	5	5	5	0	0	0	1	555555	1	542143
																						0	0	0	0	0	0	0	0	0	0	0	0	0	0	5	5	5	5	5	5	5	0	0	0	1	555555	1	542142
																						0	0	0	0	0	0	0	0	0	0	0	0	0	0	5	5	5	5	5	5	5	0	0	0	1	555555	1	542141
																						0	0	0	0	0	0	0	0	0	0	0	0	0	0	5	5	5	5	5	5	5	0	0	0	1	555555	1	542135
																						0	0	0	0	0	0	0	0	0	0	0	0	0	0	5	5	5	5	5	5	5	0	0	0	1	555555	1	542134
																						0	0	0	0	0	0	0	0	0	0	0	0	0	0	5	5	5	5	5	5	5	0	0	0	1	555555	1	542133
																						0	0	0	0	0	0	0	0	0	0	0	0	0	0	5	5	5	5	5	5	5	0	0	0	1	555555	1	542132
																						0	0	0	0	0	0	0	0	0	0	0	0	0	0	5	5	5	5	5	5	5	0	0	0	1	555555	1	542131
																						0	0	0	0	0	0	0	0	0	0	0	0	0	0	5	5	5	5	5	5	5	0	0	0	1	555555	1	542125
																						0	0	0	0	0	0	0	0	0	0	0	0	0	0	5	5	5	5	5	5	5	0	0	0	1	555555	1	542124
																						0	0	0	0	0	0	0	0	0	0	0	0	0	0	5	5	5	5	5	5	5	0	0	0	1	555555	1	542123
																						0	0	0	0	0	0	0	0	0	0	0	0	0	0	5	5	5	5	5	5	5	0	0	0	1	555555	1	542122
																						0	0	0	0	0	0	0	0	0	0	0	0	0	0	5	5	5	5	5	5	5	0	0	0	1	555555	1	542121
																						0	0	0	0	0	0	0	0	0	0	0	0	0	0	5	5	5	5	5	5	5	0	0	0	1	555555	1	542115
																						0	0	0	0	0	0	0	0	0	0	0	0	0	0	5	5	5	5	5	5	5	0	0	0	1	555555	1	542114
																						0	0	0	0	0	0	0	0	0	0	0	0	0	0	5	5	5	5	5	5	5	0	0	0	1	555555	1	542113
																						0	0	0	0	0	0	0	0	0	0	0	0	0	0	5	5	5	5	5	5	5	0	0	0	1	555555	1	542112
																						0	0	0	0	0	0	0	0	0	0	0	0	0	0	5	5	5	5	5	5	5	0	0	0	1	555555	1	542111
																						0	0	0	0	0	0	0	0	0	0	0	0	0	0	5	5	5	5	5	5	5	0	0	0	1	555555	1	541555
																						0	0	0	0	0	0	0	0	0	0	0	0	0	0	5	5	5	5	5	5	5	0	0	0	1	555555	1	541554
																						0	0	0	0	0	0	0	0	0	0	0	0	0	0	5	5	5	5	5	5	5	0	0	0	1	555555	1	541553
																						0	0	0	0	0	0	0	0	0	0	0	0	0	0	5	5	5	5	5	5	5	0	0	0	1	555555	1	541552
																						0	0	0	0	0	0	0	0	0	0	0	0	0	0	5	5	5	5	5	5	5	0	0	0	1	555555	1	541551
																						0	0	0	0	0	0	0	0	0	0	0	0	0	0	5	5	5	5	5	5	5	0	0	0	1	555555	1	541545
																						0	0	0	0	0	0	0	0	0	0	0	0	0	0	5	5	5	5	5	5	5	0	0	0	1	555555	1	541544
																						0	0	0	0	0	0	0	0	0	0	0	0	0	0	5	5	5	5	5	5	5	0	0	0	1	555555	1	541543
																						0	0	0	0	0	0	0	0	0	0	0	0	0	0	5	5	5	5	5	5	5	0	0	0	1	555555	1	541542
																						0	0	0	0	0	0	0	0	0	0	0	0	0	0	5	5	5	5	5	5	5	0	0	0	1	555555	1	541541
																						0	0	0	0	0	0	0	0	0	0	0	0	0	0	5	5	5	5	5	5	5	0	0	0	1	555555	1	541535
																						0	0	0	0	0	0	0	0	0	0	0	0	0	0	5	5	5	5	5	5	5	0	0	0	1	555555	1	541534
																						0	0	0	0	0	0	0	0	0	0	0	0	0	0	5	5	5	5	5	5	5	0	0	0	1	555555	1	541533
																						0	0	0	0	0	0	0	0	0	0	0	0	0	0	5	5	5	5	5	5	5	0	0	0	1	555555	1	541532
																						0	0	0	0	0	0	0	0	0	0	0	0	0	0	5	5	5	5	5	5	5	0	0	0	1	555555	1	541531
																						0	0	0	0	0	0	0	0	0	0	0	0	0	0	5	5	5	5	5	5	5	0	0	0	1	555555	1	541525
																						0	0	0	0	0	0	0	0	0	0	0	0	0	0	5	5	5	5	5	5	5	0	0	0	1	555555	1	541524
																						0	0	0	0	0	0	0	0	0	0	0	0	0	0	5	5	5	5	5	5	5	0	0	0	1	555555	1	541523
																						0	0	0	0	0	0	0	0	0	0	0	0	0	0	5	5	5	5	5	5	5	0	0	0	1	555555	1	541522
																						0	0	0	0	0	0	0	0	0	0	0	0	0	0	5	5	5	5	5	5	5	0	0	0	1	555555	1	541521
																						0	0	0	0	0	0	0	0	0	0	0	0	0	0	5	5	5	5	5	5	5	0	0	0	1	555555	1	541515
																						0	0	0	0	0	0	0	0	0	0	0	0	0	0	5	5	5	5	5	5	5	0	0	0	1	555555	1	541514
																						0	0	0	0	0	0	0	0	0	0	0	0	0	0	5	5	5	5	5	5	5	0	0	0	1	555555	1	541513
																						0	0	0	0	0	0	0	0	0	0	0	0	0	0	5	5	5	5	5	5	5	0	0	0	1	555555	1	541512
																						0	0	0	0	0	0	0	0	0	0	0	0	0	0	5	5	5	5	5	5	5	0	0	0	1	555555	1	541511
																						0	0	0	0	0	0	0	0	0	0	0	0	0	0	5	5	5	5	5	5	5	0	0	0	1	555555	1	541455
																						0	0	0	0	0	0	0	0	0	0	0	0	0	0	5	5	5	5	5	5	5	0	0	0	1	555555	1	541454
																						0	0	0	0	0	0	0	0	0	0	0	0	0	0	5	5	5	5	5	5	5	0	0	0	1	555555	1	541453
																						0	0	0	0	0	0	0	0	0	0	0	0	0	0	5	5	5	5	5	5	5	0	0	0	1	555555	1	541452
																						0	0	0	0	0	0	0	0	0	0	0	0	0	0	5	5	5	5	5	5	5	0	0	0	1	555555	1	541451
																						0	0	0	0	0	0	0	0	0	0	0	0	0	0	5	5	5	5	5	5	5	0	0	0	1	555555	1	541445
																						0	0	0	0	0	0	0	0	0	0	0	0	0	0	5	5	5	5	5	5	5	0	0	0	1	555555	1	541444
																						0	0	0	0	0	0	0	0	0	0	0	0	0	0	5	5	5	5	5	5	5	0	0	0	1	555555	1	541443
																						0	0	0	0	0	0	0	0	0	0	0	0	0	0	5	5	5	5	5	5	5	0	0	0	1	555555	1	541442
																						0	0	0	0	0	0	0	0	0	0	0	0	0	0	5	5	5	5	5	5	5	0	0	0	1	555555	1	541441
																						0	0	0	0	0	0	0	0	0	0	0	0	0	0	5	5	5	5	5	5	5	0	0	0	1	555555	1	541435
																						0	0	0	0	0	0	0	0	0	0	0	0	0	0	5	5	5	5	5	5	5	0	0	0	1	555555	1	541434
																						0	0	0	0	0	0	0	0	0	0	0	0	0	0	5	5	5	5	5	5	5	0	0	0	1	555555	1	541433
																						0	0	0	0	0	0	0	0	0	0	0	0	0	0	5	5	5	5	5	5	5	0	0	0	1	555555	1	541432
																						0	0	0	0	0	0	0	0	0	0	0	0	0	0	5	5	5	5	5	5	5	0	0	0	1	555555	1	541431
																						0	0	0	0	0	0	0	0	0	0	0	0	0	0	5	5	5	5	5	5	5	0	0	0	1	555555	1	541425
																						0	0	0	0	0	0	0	0	0	0	0	0	0	0	5	5	5	5	5	5	5	0	0	0	1	555555	1	541424
																						0	0	0	0	0	0	0	0	0	0	0	0	0	0	5	5	5	5	5	5	5	0	0	0	1	555555	1	541423
																						0	0	0	0	0	0	0	0	0	0	0	0	0	0	5	5	5	5	5	5	5	0	0	0	1	555555	1	541422
																						0	0	0	0	0	0	0	0	0	0	0	0	0	0	5	5	5	5	5	5	5	0	0	0	1	555555	1	541421
																						0	0	0	0	0	0	0	0	0	0	0	0	0	0	5	5	5	5	5	5	5	0	0	0	1	555555	1	541415
																						0	0	0	0	0	0	0	0	0	0	0	0	0	0	5	5	5	5	5	5	5	0	0	0	1	555555	1	541414
																						0	0	0	0	0	0	0	0	0	0	0	0	0	0	5	5	5	5	5	5	5	0	0	0	1	555555	1	541413
																						0	0	0	0	0	0	0	0	0	0	0	0	0	0	5	5	5	5	5	5	5	0	0	0	1	555555	1	541412
																						0	0	0	0	0	0	0	0	0	0	0	0	0	0	5	5	5	5	5	5	5	0	0	0	1	555555	1	541411
																						0	0	0	0	0	0	0	0	0	0	0	0	0	0	5	5	5	5	5	5	5	0	0	0	1	555555	1	541355
																						0	0	0	0	0	0	0	0	0	0	0	0	0	0	5	5	5	5	5	5	5	0	0	0	1	555555	1	541354
																						0	0	0	0	0	0	0	0	0	0	0	0	0	0	5	5	5	5	5	5	5	0	0	0	1	555555	1	541353
																						0	0	0	0	0	0	0	0	0	0	0	0	0	0	5	5	5	5	5	5	5	0	0	0	1	555555	1	541352
																						0	0	0	0	0	0	0	0	0	0	0	0	0	0	5	5	5	5	5	5	5	0	0	0	1	555555	1	541351
																						0	0	0	0	0	0	0	0	0	0	0	0	0	0	5	5	5	5	5	5	5	0	0	0	1	555555	1	541345
																						0	0	0	0	0	0	0	0	0	0	0	0	0	0	5	5	5	5	5	5	5	0	0	0	1	555555	1	541344
																						0	0	0	0	0	0	0	0	0	0	0	0	0	0	5	5	5	5	5	5	5	0	0	0	1	555555	1	541343
																						0	0	0	0	0	0	0	0	0	0	0	0	0	0	5	5	5	5	5	5	5	0	0	0	1	555555	1	541342
																						0	0	0	0	0	0	0	0	0	0	0	0	0	0	5	5	5	5	5	5	5	0	0	0	1	555555	1	541341
																						0	0	0	0	0	0	0	0	0	0	0	0	0	0	5	5	5	5	5	5	5	0	0	0	1	555555	1	541335
																						0	0	0	0	0	0	0	0	0	0	0	0	0	0	5	5	5	5	5	5	5	0	0	0	1	555555	1	541334
																						0	0	0	0	0	0	0	0	0	0	0	0	0	0	5	5	5	5	5	5	5	0	0	0	1	555555	1	541333
																						0	0	0	0	0	0	0	0	0	0	0	0	0	0	5	5	5	5	5	5	5	0	0	0	1	555555	1	541332
																						0	0	0	0	0	0	0	0	0	0	0	0	0	0	5	5	5	5	5	5	5	0	0	0	1	555555	1	541331
																						0	0	0	0	0	0	0	0	0	0	0	0	0	0	5	5	5	5	5	5	5	0	0	0	1	555555	1	541325
																						0	0	0	0	0	0	0	0	0	0	0	0	0	0	5	5	5	5	5	5	5	0	0	0	1	555555	1	541324
																						0	0	0	0	0	0	0	0	0	0	0	0	0	0	5	5	5	5	5	5	5	0	0	0	1	555555	1	541323
																						0	0	0	0	0	0	0	0	0	0	0	0	0	0	5	5	5	5	5	5	5	0	0	0	1	555555	1	541322
																						0	0	0	0	0	0	0	0	0	0	0	0	0	0	5	5	5	5	5	5	5	0	0	0	1	555555	1	541321
																						0	0	0	0	0	0	0	0	0	0	0	0	0	0	5	5	5	5	5	5	5	0	0	0	1	555555	1	541315
																						0	0	0	0	0	0	0	0	0	0	0	0	0	0	5	5	5	5	5	5	5	0	0	0	1	555555	1	541314
																						0	0	0	0	0	0	0	0	0	0	0	0	0	0	5	5	5	5	5	5	5	0	0	0	1	555555	1	541313
																						0	0	0	0	0	0	0	0	0	0	0	0	0	0	5	5	5	5	5	5	5	0	0	0	1	555555	1	541312
																						0	0	0	0	0	0	0	0	0	0	0	0	0	0	5	5	5	5	5	5	5	0	0	0	1	555555	1	541311
																						0	0	0	0	0	0	0	0	0	0	0	0	0	0	5	5	5	5	5	5	5	0	0	0	1	555555	1	541255
																						0	0	0	0	0	0	0	0	0	0	0	0	0	0	5	5	5	5	5	5	5	0	0	0	1	555555	1	541254
																						0	0	0	0	0	0	0	0	0	0	0	0	0	0	5	5	5	5	5	5	5	0	0	0	1	555555	1	541253
																						0	0	0	0	0	0	0	0	0	0	0	0	0	0	5	5	5	5	5	5	5	0	0	0	1	555555	1	541252
																						0	0	0	0	0	0	0	0	0	0	0	0	0	0	5	5	5	5	5	5	5	0	0	0	1	555555	1	541251
																						0	0	0	0	0	0	0	0	0	0	0	0	0	0	5	5	5	5	5	5	5	0	0	0	1	555555	1	541245
																						0	0	0	0	0	0	0	0	0	0	0	0	0	0	5	5	5	5	5	5	5	0	0	0	1	555555	1	541244
																						0	0	0	0	0	0	0	0	0	0	0	0	0	0	5	5	5	5	5	5	5	0	0	0	1	555555	1	541243
																						0	0	0	0	0	0	0	0	0	0	0	0	0	0	5	5	5	5	5	5	5	0	0	0	1	555555	1	541242
																						0	0	0	0	0	0	0	0	0	0	0	0	0	0	5	5	5	5	5	5	5	0	0	0	1	555555	1	541241
																						0	0	0	0	0	0	0	0	0	0	0	0	0	0	5	5	5	5	5	5	5	0	0	0	1	555555	1	541235
																						0	0	0	0	0	0	0	0	0	0	0	0	0	0	5	5	5	5	5	5	5	0	0	0	1	555555	1	541234
																						0	0	0	0	0	0	0	0	0	0	0	0	0	0	5	5	5	5	5	5	5	0	0	0	1	555555	1	541233
																						0	0	0	0	0	0	0	0	0	0	0	0	0	0	5	5	5	5	5	5	5	0	0	0	1	555555	1	541232
																						0	0	0	0	0	0	0	0	0	0	0	0	0	0	5	5	5	5	5	5	5	0	0	0	1	555555	1	541231
																						0	0	0	0	0	0	0	0	0	0	0	0	0	0	5	5	5	5	5	5	5	0	0	0	1	555555	1	541225
																						0	0	0	0	0	0	0	0	0	0	0	0	0	0	5	5	5	5	5	5	5	0	0	0	1	555555	1	541224
																						0	0	0	0	0	0	0	0	0	0	0	0	0	0	5	5	5	5	5	5	5	0	0	0	1	555555	1	541223
																						0	0	0	0	0	0	0	0	0	0	0	0	0	0	5	5	5	5	5	5	5	0	0	0	1	555555	1	541222
																						0	0	0	0	0	0	0	0	0	0	0	0	0	0	5	5	5	5	5	5	5	0	0	0	1	555555	1	541221
																						0	0	0	0	0	0	0	0	0	0	0	0	0	0	5	5	5	5	5	5	5	0	0	0	1	555555	1	541215
																						0	0	0	0	0	0	0	0	0	0	0	0	0	0	5	5	5	5	5	5	5	0	0	0	1	555555	1	541214
																						0	0	0	0	0	0	0	0	0	0	0	0	0	0	5	5	5	5	5	5	5	0	0	0	1	555555	1	541213
																						0	0	0	0	0	0	0	0	0	0	0	0	0	0	5	5	5	5	5	5	5	0	0	0	1	555555	1	541212
																						0	0	0	0	0	0	0	0	0	0	0	0	0	0	5	5	5	5	5	5	5	0	0	0	1	555555	1	541211
																						0	0	0	0	0	0	0	0	0	0	0	0	0	0	5	5	5	5	5	5	5	0	0	0	1	555555	1	541155
																						0	0	0	0	0	0	0	0	0	0	0	0	0	0	5	5	5	5	5	5	5	0	0	0	1	555555	1	541154
																						0	0	0	0	0	0	0	0	0	0	0	0	0	0	5	5	5	5	5	5	5	0	0	0	1	555555	1	541153
																						0	0	0	0	0	0	0	0	0	0	0	0	0	0	5	5	5	5	5	5	5	0	0	0	1	555555	1	541152
																						0	0	0	0	0	0	0	0	0	0	0	0	0	0	5	5	5	5	5	5	5	0	0	0	1	555555	1	541151
																						0	0	0	0	0	0	0	0	0	0	0	0	0	0	5	5	5	5	5	5	5	0	0	0	1	555555	1	541145
																						0	0	0	0	0	0	0	0	0	0	0	0	0	0	5	5	5	5	5	5	5	0	0	0	1	555555	1	541144
																						0	0	0	0	0	0	0	0	0	0	0	0	0	0	5	5	5	5	5	5	5	0	0	0	1	555555	1	541143
																						0	0	0	0	0	0	0	0	0	0	0	0	0	0	5	5	5	5	5	5	5	0	0	0	1	555555	1	541142
																						0	0	0	0	0	0	0	0	0	0	0	0	0	0	5	5	5	5	5	5	5	0	0	0	1	555555	1	541141
																						0	0	0	0	0	0	0	0	0	0	0	0	0	0	5	5	5	5	5	5	5	0	0	0	1	555555	1	541135
																						0	0	0	0	0	0	0	0	0	0	0	0	0	0	5	5	5	5	5	5	5	0	0	0	1	555555	1	541134
																						0	0	0	0	0	0	0	0	0	0	0	0	0	0	5	5	5	5	5	5	5	0	0	0	1	555555	1	541133
																						0	0	0	0	0	0	0	0	0	0	0	0	0	0	5	5	5	5	5	5	5	0	0	0	1	555555	1	541132
																						0	0	0	0	0	0	0	0	0	0	0	0	0	0	5	5	5	5	5	5	5	0	0	0	1	555555	1	541131
																						0	0	0	0	0	0	0	0	0	0	0	0	0	0	5	5	5	5	5	5	5	0	0	0	1	555555	1	541125
																						0	0	0	0	0	0	0	0	0	0	0	0	0	0	5	5	5	5	5	5	5	0	0	0	1	555555	1	541124
																						0	0	0	0	0	0	0	0	0	0	0	0	0	0	5	5	5	5	5	5	5	0	0	0	1	555555	1	541123
																						0	0	0	0	0	0	0	0	0	0	0	0	0	0	5	5	5	5	5	5	5	0	0	0	1	555555	1	541122
																						0	0	0	0	0	0	0	0	0	0	0	0	0	0	5	5	5	5	5	5	5	0	0	0	1	555555	1	541121
																						0	0	0	0	0	0	0	0	0	0	0	0	0	0	5	5	5	5	5	5	5	0	0	0	1	555555	1	541115
																						0	0	0	0	0	0	0	0	0	0	0	0	0	0	5	5	5	5	5	5	5	0	0	0	1	555555	1	541114
																						0	0	0	0	0	0	0	0	0	0	0	0	0	0	5	5	5	5	5	5	5	0	0	0	1	555555	1	541113
																						0	0	0	0	0	0	0	0	0	0	0	0	0	0	5	5	5	5	5	5	5	0	0	0	1	555555	1	541112
																						0	0	0	0	0	0	0	0	0	0	0	0	0	0	5	5	5	5	5	5	5	0	0	0	1	555555	1	541111
																						0	0	0	0	0	0	0	0	0	0	0	0	0	0	5	5	5	5	5	5	5	0	0	0	1	555555	1	535555
																						0	0	0	0	0	0	0	0	0	0	0	0	0	0	5	5	5	5	5	5	5	0	0	0	1	555555	1	535554
																						0	0	0	0	0	0	0	0	0	0	0	0	0	0	5	5	5	5	5	5	5	0	0	0	1	555555	1	535553
																						0	0	0	0	0	0	0	0	0	0	0	0	0	0	5	5	5	5	5	5	5	0	0	0	1	555555	1	535552
																						0	0	0	0	0	0	0	0	0	0	0	0	0	0	5	5	5	5	5	5	5	0	0	0	1	555555	1	535551
																						0	0	0	0	0	0	0	0	0	0	0	0	0	0	5	5	5	5	5	5	5	0	0	0	1	555555	1	535545
																						0	0	0	0	0	0	0	0	0	0	0	0	0	0	5	5	5	5	5	5	5	0	0	0	1	555555	1	535544
																						0	0	0	0	0	0	0	0	0	0	0	0	0	0	5	5	5	5	5	5	5	0	0	0	1	555555	1	535543
																						0	0	0	0	0	0	0	0	0	0	0	0	0	0	5	5	5	5	5	5	5	0	0	0	1	555555	1	535542
																						0	0	0	0	0	0	0	0	0	0	0	0	0	0	5	5	5	5	5	5	5	0	0	0	1	555555	1	535541
																						0	0	0	0	0	0	0	0	0	0	0	0	0	0	5	5	5	5	5	5	5	0	0	0	1	555555	1	535535
																						0	0	0	0	0	0	0	0	0	0	0	0	0	0	5	5	5	5	5	5	5	0	0	0	1	555555	1	535534
																						0	0	0	0	0	0	0	0	0	0	0	0	0	0	5	5	5	5	5	5	5	0	0	0	1	555555	1	535533
																						0	0	0	0	0	0	0	0	0	0	0	0	0	0	5	5	5	5	5	5	5	0	0	0	1	555555	1	535532
																						0	0	0	0	0	0	0	0	0	0	0	0	0	0	5	5	5	5	5	5	5	0	0	0	1	555555	1	535531
																						0	0	0	0	0	0	0	0	0	0	0	0	0	0	5	5	5	5	5	5	5	0	0	0	1	555555	1	535525
																						0	0	0	0	0	0	0	0	0	0	0	0	0	0	5	5	5	5	5	5	5	0	0	0	1	555555	1	535524
																						0	0	0	0	0	0	0	0	0	0	0	0	0	0	5	5	5	5	5	5	5	0	0	0	1	555555	1	535523
																						0	0	0	0	0	0	0	0	0	0	0	0	0	0	5	5	5	5	5	5	5	0	0	0	1	555555	1	535522
																						0	0	0	0	0	0	0	0	0	0	0	0	0	0	5	5	5	5	5	5	5	0	0	0	1	555555	1	535521
																						0	0	0	0	0	0	0	0	0	0	0	0	0	0	5	5	5	5	5	5	5	0	0	0	1	555555	1	535515
																						0	0	0	0	0	0	0	0	0	0	0	0	0	0	5	5	5	5	5	5	5	0	0	0	1	555555	1	535514
																						0	0	0	0	0	0	0	0	0	0	0	0	0	0	5	5	5	5	5	5	5	0	0	0	1	555555	1	535513
																						0	0	0	0	0	0	0	0	0	0	0	0	0	0	5	5	5	5	5	5	5	0	0	0	1	555555	1	535512
																						0	0	0	0	0	0	0	0	0	0	0	0	0	0	5	5	5	5	5	5	5	0	0	0	1	555555	1	535511
																						0	0	0	0	0	0	0	0	0	0	0	0	0	0	5	5	5	5	5	5	5	0	0	0	1	555555	1	535455
																						0	0	0	0	0	0	0	0	0	0	0	0	0	0	5	5	5	5	5	5	5	0	0	0	1	555555	1	535454
																						0	0	0	0	0	0	0	0	0	0	0	0	0	0	5	5	5	5	5	5	5	0	0	0	1	555555	1	535453
																						0	0	0	0	0	0	0	0	0	0	0	0	0	0	5	5	5	5	5	5	5	0	0	0	1	555555	1	535452
																						0	0	0	0	0	0	0	0	0	0	0	0	0	0	5	5	5	5	5	5	5	0	0	0	1	555555	1	535451
																						0	0	0	0	0	0	0	0	0	0	0	0	0	0	5	5	5	5	5	5	5	0	0	0	1	555555	1	535445
																						0	0	0	0	0	0	0	0	0	0	0	0	0	0	5	5	5	5	5	5	5	0	0	0	1	555555	1	535444
																						0	0	0	0	0	0	0	0	0	0	0	0	0	0	5	5	5	5	5	5	5	0	0	0	1	555555	1	535443
																						0	0	0	0	0	0	0	0	0	0	0	0	0	0	5	5	5	5	5	5	5	0	0	0	1	555555	1	535442
																						0	0	0	0	0	0	0	0	0	0	0	0	0	0	5	5	5	5	5	5	5	0	0	0	1	555555	1	535441
																						0	0	0	0	0	0	0	0	0	0	0	0	0	0	5	5	5	5	5	5	5	0	0	0	1	555555	1	535435
																						0	0	0	0	0	0	0	0	0	0	0	0	0	0	5	5	5	5	5	5	5	0	0	0	1	555555	1	535434
																						0	0	0	0	0	0	0	0	0	0	0	0	0	0	5	5	5	5	5	5	5	0	0	0	1	555555	1	535433
																						0	0	0	0	0	0	0	0	0	0	0	0	0	0	5	5	5	5	5	5	5	0	0	0	1	555555	1	535432
																						0	0	0	0	0	0	0	0	0	0	0	0	0	0	5	5	5	5	5	5	5	0	0	0	1	555555	1	535431
																						0	0	0	0	0	0	0	0	0	0	0	0	0	0	5	5	5	5	5	5	5	0	0	0	1	555555	1	535425
																						0	0	0	0	0	0	0	0	0	0	0	0	0	0	5	5	5	5	5	5	5	0	0	0	1	555555	1	535424
																						0	0	0	0	0	0	0	0	0	0	0	0	0	0	5	5	5	5	5	5	5	0	0	0	1	555555	1	535423
																						0	0	0	0	0	0	0	0	0	0	0	0	0	0	5	5	5	5	5	5	5	0	0	0	1	555555	1	535422
																						0	0	0	0	0	0	0	0	0	0	0	0	0	0	5	5	5	5	5	5	5	0	0	0	1	555555	1	535421
																						0	0	0	0	0	0	0	0	0	0	0	0	0	0	5	5	5	5	5	5	5	0	0	0	1	555555	1	535415
																						0	0	0	0	0	0	0	0	0	0	0	0	0	0	5	5	5	5	5	5	5	0	0	0	1	555555	1	535414
																						0	0	0	0	0	0	0	0	0	0	0	0	0	0	5	5	5	5	5	5	5	0	0	0	1	555555	1	535413
																						0	0	0	0	0	0	0	0	0	0	0	0	0	0	5	5	5	5	5	5	5	0	0	0	1	555555	1	535412
																						0	0	0	0	0	0	0	0	0	0	0	0	0	0	5	5	5	5	5	5	5	0	0	0	1	555555	1	535411
																						0	0	0	0	0	0	0	0	0	0	0	0	0	0	5	5	5	5	5	5	5	0	0	0	1	555555	1	535355
																						0	0	0	0	0	0	0	0	0	0	0	0	0	0	5	5	5	5	5	5	5	0	0	0	1	555555	1	535354
																						0	0	0	0	0	0	0	0	0	0	0	0	0	0	5	5	5	5	5	5	5	0	0	0	1	555555	1	535353
																						0	0	0	0	0	0	0	0	0	0	0	0	0	0	5	5	5	5	5	5	5	0	0	0	1	555555	1	535352
																						0	0	0	0	0	0	0	0	0	0	0	0	0	0	5	5	5	5	5	5	5	0	0	0	1	555555	1	535351
																						0	0	0	0	0	0	0	0	0	0	0	0	0	0	5	5	5	5	5	5	5	0	0	0	1	555555	1	535345
																						0	0	0	0	0	0	0	0	0	0	0	0	0	0	5	5	5	5	5	5	5	0	0	0	1	555555	1	535344
																						0	0	0	0	0	0	0	0	0	0	0	0	0	0	5	5	5	5	5	5	5	0	0	0	1	555555	1	535343
																						0	0	0	0	0	0	0	0	0	0	0	0	0	0	5	5	5	5	5	5	5	0	0	0	1	555555	1	535342
																						0	0	0	0	0	0	0	0	0	0	0	0	0	0	5	5	5	5	5	5	5	0	0	0	1	555555	1	535341
																						0	0	0	0	0	0	0	0	0	0	0	0	0	0	5	5	5	5	5	5	5	0	0	0	1	555555	1	535335
																						0	0	0	0	0	0	0	0	0	0	0	0	0	0	5	5	5	5	5	5	5	0	0	0	1	555555	1	535334
																						0	0	0	0	0	0	0	0	0	0	0	0	0	0	5	5	5	5	5	5	5	0	0	0	1	555555	1	535333
																						0	0	0	0	0	0	0	0	0	0	0	0	0	0	5	5	5	5	5	5	5	0	0	0	1	555555	1	535332
																						0	0	0	0	0	0	0	0	0	0	0	0	0	0	5	5	5	5	5	5	5	0	0	0	1	555555	1	535331
																						0	0	0	0	0	0	0	0	0	0	0	0	0	0	5	5	5	5	5	5	5	0	0	0	1	555555	1	535325
																						0	0	0	0	0	0	0	0	0	0	0	0	0	0	5	5	5	5	5	5	5	0	0	0	1	555555	1	535324
																						0	0	0	0	0	0	0	0	0	0	0	0	0	0	5	5	5	5	5	5	5	0	0	0	1	555555	1	535323
																						0	0	0	0	0	0	0	0	0	0	0	0	0	0	5	5	5	5	5	5	5	0	0	0	1	555555	1	535322
																						0	0	0	0	0	0	0	0	0	0	0	0	0	0	5	5	5	5	5	5	5	0	0	0	1	555555	1	535321
																						0	0	0	0	0	0	0	0	0	0	0	0	0	0	5	5	5	5	5	5	5	0	0	0	1	555555	1	535315
																						0	0	0	0	0	0	0	0	0	0	0	0	0	0	5	5	5	5	5	5	5	0	0	0	1	555555	1	535314
																						0	0	0	0	0	0	0	0	0	0	0	0	0	0	5	5	5	5	5	5	5	0	0	0	1	555555	1	535313
																						0	0	0	0	0	0	0	0	0	0	0	0	0	0	5	5	5	5	5	5	5	0	0	0	1	555555	1	535312
																						0	0	0	0	0	0	0	0	0	0	0	0	0	0	5	5	5	5	5	5	5	0	0	0	1	555555	1	535311
																						0	0	0	0	0	0	0	0	0	0	0	0	0	0	5	5	5	5	5	5	5	0	0	0	1	555555	1	535255
																						0	0	0	0	0	0	0	0	0	0	0	0	0	0	5	5	5	5	5	5	5	0	0	0	1	555555	1	535254
																						0	0	0	0	0	0	0	0	0	0	0	0	0	0	5	5	5	5	5	5	5	0	0	0	1	555555	1	535253
																						0	0	0	0	0	0	0	0	0	0	0	0	0	0	5	5	5	5	5	5	5	0	0	0	1	555555	1	535252
																						0	0	0	0	0	0	0	0	0	0	0	0	0	0	5	5	5	5	5	5	5	0	0	0	1	555555	1	535251
																						0	0	0	0	0	0	0	0	0	0	0	0	0	0	5	5	5	5	5	5	5	0	0	0	1	555555	1	535245
																						0	0	0	0	0	0	0	0	0	0	0	0	0	0	5	5	5	5	5	5	5	0	0	0	1	555555	1	535244
																						0	0	0	0	0	0	0	0	0	0	0	0	0	0	5	5	5	5	5	5	5	0	0	0	1	555555	1	535243
																						0	0	0	0	0	0	0	0	0	0	0	0	0	0	5	5	5	5	5	5	5	0	0	0	1	555555	1	535242
																						0	0	0	0	0	0	0	0	0	0	0	0	0	0	5	5	5	5	5	5	5	0	0	0	1	555555	1	535241
																						0	0	0	0	0	0	0	0	0	0	0	0	0	0	5	5	5	5	5	5	5	0	0	0	1	555555	1	535235
																						0	0	0	0	0	0	0	0	0	0	0	0	0	0	5	5	5	5	5	5	5	0	0	0	1	555555	1	535234
																						0	0	0	0	0	0	0	0	0	0	0	0	0	0	5	5	5	5	5	5	5	0	0	0	1	555555	1	535233
																						0	0	0	0	0	0	0	0	0	0	0	0	0	0	5	5	5	5	5	5	5	0	0	0	1	555555	1	535232
																						0	0	0	0	0	0	0	0	0	0	0	0	0	0	5	5	5	5	5	5	5	0	0	0	1	555555	1	535231
																						0	0	0	0	0	0	0	0	0	0	0	0	0	0	5	5	5	5	5	5	5	0	0	0	1	555555	1	535225
																						0	0	0	0	0	0	0	0	0	0	0	0	0	0	5	5	5	5	5	5	5	0	0	0	1	555555	1	535224
																						0	0	0	0	0	0	0	0	0	0	0	0	0	0	5	5	5	5	5	5	5	0	0	0	1	555555	1	535223
																						0	0	0	0	0	0	0	0	0	0	0	0	0	0	5	5	5	5	5	5	5	0	0	0	1	555555	1	535222
																						0	0	0	0	0	0	0	0	0	0	0	0	0	0	5	5	5	5	5	5	5	0	0	0	1	555555	1	535221
																						0	0	0	0	0	0	0	0	0	0	0	0	0	0	5	5	5	5	5	5	5	0	0	0	1	555555	1	535215
																						0	0	0	0	0	0	0	0	0	0	0	0	0	0	5	5	5	5	5	5	5	0	0	0	1	555555	1	535214
																						0	0	0	0	0	0	0	0	0	0	0	0	0	0	5	5	5	5	5	5	5	0	0	0	1	555555	1	535213
																						0	0	0	0	0	0	0	0	0	0	0	0	0	0	5	5	5	5	5	5	5	0	0	0	1	555555	1	535212
																						0	0	0	0	0	0	0	0	0	0	0	0	0	0	5	5	5	5	5	5	5	0	0	0	1	555555	1	535211
																						0	0	0	0	0	0	0	0	0	0	0	0	0	0	5	5	5	5	5	5	5	0	0	0	1	555555	1	535155
																						0	0	0	0	0	0	0	0	0	0	0	0	0	0	5	5	5	5	5	5	5	0	0	0	1	555555	1	535154
																						0	0	0	0	0	0	0	0	0	0	0	0	0	0	5	5	5	5	5	5	5	0	0	0	1	555555	1	535153
																						0	0	0	0	0	0	0	0	0	0	0	0	0	0	5	5	5	5	5	5	5	0	0	0	1	555555	1	535152
																						0	0	0	0	0	0	0	0	0	0	0	0	0	0	5	5	5	5	5	5	5	0	0	0	1	555555	1	535151
																						0	0	0	0	0	0	0	0	0	0	0	0	0	0	5	5	5	5	5	5	5	0	0	0	1	555555	1	535145
																						0	0	0	0	0	0	0	0	0	0	0	0	0	0	5	5	5	5	5	5	5	0	0	0	1	555555	1	535144
																						0	0	0	0	0	0	0	0	0	0	0	0	0	0	5	5	5	5	5	5	5	0	0	0	1	555555	1	535143
																						0	0	0	0	0	0	0	0	0	0	0	0	0	0	5	5	5	5	5	5	5	0	0	0	1	555555	1	535142
																						0	0	0	0	0	0	0	0	0	0	0	0	0	0	5	5	5	5	5	5	5	0	0	0	1	555555	1	535141
																						0	0	0	0	0	0	0	0	0	0	0	0	0	0	5	5	5	5	5	5	5	0	0	0	1	555555	1	535135
																						0	0	0	0	0	0	0	0	0	0	0	0	0	0	5	5	5	5	5	5	5	0	0	0	1	555555	1	535134
																						0	0	0	0	0	0	0	0	0	0	0	0	0	0	5	5	5	5	5	5	5	0	0	0	1	555555	1	535133
																						0	0	0	0	0	0	0	0	0	0	0	0	0	0	5	5	5	5	5	5	5	0	0	0	1	555555	1	535132
																						0	0	0	0	0	0	0	0	0	0	0	0	0	0	5	5	5	5	5	5	5	0	0	0	1	555555	1	535131
																						0	0	0	0	0	0	0	0	0	0	0	0	0	0	5	5	5	5	5	5	5	0	0	0	1	555555	1	535125
																						0	0	0	0	0	0	0	0	0	0	0	0	0	0	5	5	5	5	5	5	5	0	0	0	1	555555	1	535124
																						0	0	0	0	0	0	0	0	0	0	0	0	0	0	5	5	5	5	5	5	5	0	0	0	1	555555	1	535123
																						0	0	0	0	0	0	0	0	0	0	0	0	0	0	5	5	5	5	5	5	5	0	0	0	1	555555	1	535122
																						0	0	0	0	0	0	0	0	0	0	0	0	0	0	5	5	5	5	5	5	5	0	0	0	1	555555	1	535121
																						0	0	0	0	0	0	0	0	0	0	0	0	0	0	5	5	5	5	5	5	5	0	0	0	1	555555	1	535115
																						0	0	0	0	0	0	0	0	0	0	0	0	0	0	5	5	5	5	5	5	5	0	0	0	1	555555	1	535114
																						0	0	0	0	0	0	0	0	0	0	0	0	0	0	5	5	5	5	5	5	5	0	0	0	1	555555	1	535113
																						0	0	0	0	0	0	0	0	0	0	0	0	0	0	5	5	5	5	5	5	5	0	0	0	1	555555	1	535112
																						0	0	0	0	0	0	0	0	0	0	0	0	0	0	5	5	5	5	5	5	5	0	0	0	1	555555	1	535111
																						0	0	0	0	0	0	0	0	0	0	0	0	0	0	5	5	5	5	5	5	5	0	0	0	1	555555	1	534555
																						0	0	0	0	0	0	0	0	0	0	0	0	0	0	5	5	5	5	5	5	5	0	0	0	1	555555	1	534554
																						0	0	0	0	0	0	0	0	0	0	0	0	0	0	5	5	5	5	5	5	5	0	0	0	1	555555	1	534553
																						0	0	0	0	0	0	0	0	0	0	0	0	0	0	5	5	5	5	5	5	5	0	0	0	1	555555	1	534552
																						0	0	0	0	0	0	0	0	0	0	0	0	0	0	5	5	5	5	5	5	5	0	0	0	1	555555	1	534551
																						0	0	0	0	0	0	0	0	0	0	0	0	0	0	5	5	5	5	5	5	5	0	0	0	1	555555	1	534545
																						0	0	0	0	0	0	0	0	0	0	0	0	0	0	5	5	5	5	5	5	5	0	0	0	1	555555	1	534544
																						0	0	0	0	0	0	0	0	0	0	0	0	0	0	5	5	5	5	5	5	5	0	0	0	1	555555	1	534543
																						0	0	0	0	0	0	0	0	0	0	0	0	0	0	5	5	5	5	5	5	5	0	0	0	1	555555	1	534542
																						0	0	0	0	0	0	0	0	0	0	0	0	0	0	5	5	5	5	5	5	5	0	0	0	1	555555	1	534541
																						0	0	0	0	0	0	0	0	0	0	0	0	0	0	5	5	5	5	5	5	5	0	0	0	1	555555	1	534535
																						0	0	0	0	0	0	0	0	0	0	0	0	0	0	5	5	5	5	5	5	5	0	0	0	1	555555	1	534534
																						0	0	0	0	0	0	0	0	0	0	0	0	0	0	5	5	5	5	5	5	5	0	0	0	1	555555	1	534533
																						0	0	0	0	0	0	0	0	0	0	0	0	0	0	5	5	5	5	5	5	5	0	0	0	1	555555	1	534532
																						0	0	0	0	0	0	0	0	0	0	0	0	0	0	5	5	5	5	5	5	5	0	0	0	1	555555	1	534531
																						0	0	0	0	0	0	0	0	0	0	0	0	0	0	5	5	5	5	5	5	5	0	0	0	1	555555	1	534525
																						0	0	0	0	0	0	0	0	0	0	0	0	0	0	5	5	5	5	5	5	5	0	0	0	1	555555	1	534524
																						0	0	0	0	0	0	0	0	0	0	0	0	0	0	5	5	5	5	5	5	5	0	0	0	1	555555	1	534523
																						0	0	0	0	0	0	0	0	0	0	0	0	0	0	5	5	5	5	5	5	5	0	0	0	1	555555	1	534522
																						0	0	0	0	0	0	0	0	0	0	0	0	0	0	5	5	5	5	5	5	5	0	0	0	1	555555	1	534521
																						0	0	0	0	0	0	0	0	0	0	0	0	0	0	5	5	5	5	5	5	5	0	0	0	1	555555	1	534515
																						0	0	0	0	0	0	0	0	0	0	0	0	0	0	5	5	5	5	5	5	5	0	0	0	1	555555	1	534514
																						0	0	0	0	0	0	0	0	0	0	0	0	0	0	5	5	5	5	5	5	5	0	0	0	1	555555	1	534513
																						0	0	0	0	0	0	0	0	0	0	0	0	0	0	5	5	5	5	5	5	5	0	0	0	1	555555	1	534512
																						0	0	0	0	0	0	0	0	0	0	0	0	0	0	5	5	5	5	5	5	5	0	0	0	1	555555	1	534511
																						0	0	0	0	0	0	0	0	0	0	0	0	0	0	5	5	5	5	5	5	5	0	0	0	1	555555	1	534455
																						0	0	0	0	0	0	0	0	0	0	0	0	0	0	5	5	5	5	5	5	5	0	0	0	1	555555	1	534454
																						0	0	0	0	0	0	0	0	0	0	0	0	0	0	5	5	5	5	5	5	5	0	0	0	1	555555	1	534453
																						0	0	0	0	0	0	0	0	0	0	0	0	0	0	5	5	5	5	5	5	5	0	0	0	1	555555	1	534452
																						0	0	0	0	0	0	0	0	0	0	0	0	0	0	5	5	5	5	5	5	5	0	0	0	1	555555	1	534451
																						0	0	0	0	0	0	0	0	0	0	0	0	0	0	5	5	5	5	5	5	5	0	0	0	1	555555	1	534445
																						0	0	0	0	0	0	0	0	0	0	0	0	0	0	5	5	5	5	5	5	5	0	0	0	1	555555	1	534444
																						0	0	0	0	0	0	0	0	0	0	0	0	0	0	5	5	5	5	5	5	5	0	0	0	1	555555	1	534443
																						0	0	0	0	0	0	0	0	0	0	0	0	0	0	5	5	5	5	5	5	5	0	0	0	1	555555	1	534442
																						0	0	0	0	0	0	0	0	0	0	0	0	0	0	5	5	5	5	5	5	5	0	0	0	1	555555	1	534441
																						0	0	0	0	0	0	0	0	0	0	0	0	0	0	5	5	5	5	5	5	5	0	0	0	1	555555	1	534435
																						0	0	0	0	0	0	0	0	0	0	0	0	0	0	5	5	5	5	5	5	5	0	0	0	1	555555	1	534434
																						0	0	0	0	0	0	0	0	0	0	0	0	0	0	5	5	5	5	5	5	5	0	0	0	1	555555	1	534433
																						0	0	0	0	0	0	0	0	0	0	0	0	0	0	5	5	5	5	5	5	5	0	0	0	1	555555	1	534432
																						0	0	0	0	0	0	0	0	0	0	0	0	0	0	5	5	5	5	5	5	5	0	0	0	1	555555	1	534431
																						0	0	0	0	0	0	0	0	0	0	0	0	0	0	5	5	5	5	5	5	5	0	0	0	1	555555	1	534425
																						0	0	0	0	0	0	0	0	0	0	0	0	0	0	5	5	5	5	5	5	5	0	0	0	1	555555	1	534424
																						0	0	0	0	0	0	0	0	0	0	0	0	0	0	5	5	5	5	5	5	5	0	0	0	1	555555	1	534423
																						0	0	0	0	0	0	0	0	0	0	0	0	0	0	5	5	5	5	5	5	5	0	0	0	1	555555	1	534422
																						0	0	0	0	0	0	0	0	0	0	0	0	0	0	5	5	5	5	5	5	5	0	0	0	1	555555	1	534421
																						0	0	0	0	0	0	0	0	0	0	0	0	0	0	5	5	5	5	5	5	5	0	0	0	1	555555	1	534415
																						0	0	0	0	0	0	0	0	0	0	0	0	0	0	5	5	5	5	5	5	5	0	0	0	1	555555	1	534414
																						0	0	0	0	0	0	0	0	0	0	0	0	0	0	5	5	5	5	5	5	5	0	0	0	1	555555	1	534413
																						0	0	0	0	0	0	0	0	0	0	0	0	0	0	5	5	5	5	5	5	5	0	0	0	1	555555	1	534412
																						0	0	0	0	0	0	0	0	0	0	0	0	0	0	5	5	5	5	5	5	5	0	0	0	1	555555	1	534411
																						0	0	0	0	0	0	0	0	0	0	0	0	0	0	5	5	5	5	5	5	5	0	0	0	1	555555	1	534355
																						0	0	0	0	0	0	0	0	0	0	0	0	0	0	5	5	5	5	5	5	5	0	0	0	1	555555	1	534354
																						0	0	0	0	0	0	0	0	0	0	0	0	0	0	5	5	5	5	5	5	5	0	0	0	1	555555	1	534353
																						0	0	0	0	0	0	0	0	0	0	0	0	0	0	5	5	5	5	5	5	5	0	0	0	1	555555	1	534352
																						0	0	0	0	0	0	0	0	0	0	0	0	0	0	5	5	5	5	5	5	5	0	0	0	1	555555	1	534351
																						0	0	0	0	0	0	0	0	0	0	0	0	0	0	5	5	5	5	5	5	5	0	0	0	1	555555	1	534345
																						0	0	0	0	0	0	0	0	0	0	0	0	0	0	5	5	5	5	5	5	5	0	0	0	1	555555	1	534344
																						0	0	0	0	0	0	0	0	0	0	0	0	0	0	5	5	5	5	5	5	5	0	0	0	1	555555	1	534343
																						0	0	0	0	0	0	0	0	0	0	0	0	0	0	5	5	5	5	5	5	5	0	0	0	1	555555	1	534342
																						0	0	0	0	0	0	0	0	0	0	0	0	0	0	5	5	5	5	5	5	5	0	0	0	1	555555	1	534341
																						0	0	0	0	0	0	0	0	0	0	0	0	0	0	5	5	5	5	5	5	5	0	0	0	1	555555	1	534335
																						0	0	0	0	0	0	0	0	0	0	0	0	0	0	5	5	5	5	5	5	5	0	0	0	1	555555	1	534334
																						0	0	0	0	0	0	0	0	0	0	0	0	0	0	5	5	5	5	5	5	5	0	0	0	1	555555	1	534333
																						0	0	0	0	0	0	0	0	0	0	0	0	0	0	5	5	5	5	5	5	5	0	0	0	1	555555	1	534332
																						0	0	0	0	0	0	0	0	0	0	0	0	0	0	5	5	5	5	5	5	5	0	0	0	1	555555	1	534331
																						0	0	0	0	0	0	0	0	0	0	0	0	0	0	5	5	5	5	5	5	5	0	0	0	1	555555	1	534325
																						0	0	0	0	0	0	0	0	0	0	0	0	0	0	5	5	5	5	5	5	5	0	0	0	1	555555	1	534324
																						0	0	0	0	0	0	0	0	0	0	0	0	0	0	5	5	5	5	5	5	5	0	0	0	1	555555	1	534323
																						0	0	0	0	0	0	0	0	0	0	0	0	0	0	5	5	5	5	5	5	5	0	0	0	1	555555	1	534322
																						0	0	0	0	0	0	0	0	0	0	0	0	0	0	5	5	5	5	5	5	5	0	0	0	1	555555	1	534321
																						0	0	0	0	0	0	0	0	0	0	0	0	0	0	5	5	5	5	5	5	5	0	0	0	1	555555	1	534315
																						0	0	0	0	0	0	0	0	0	0	0	0	0	0	5	5	5	5	5	5	5	0	0	0	1	555555	1	534314
																						0	0	0	0	0	0	0	0	0	0	0	0	0	0	5	5	5	5	5	5	5	0	0	0	1	555555	1	534313
																						0	0	0	0	0	0	0	0	0	0	0	0	0	0	5	5	5	5	5	5	5	0	0	0	1	555555	1	534312
																						0	0	0	0	0	0	0	0	0	0	0	0	0	0	5	5	5	5	5	5	5	0	0	0	1	555555	1	534311
																						0	0	0	0	0	0	0	0	0	0	0	0	0	0	5	5	5	5	5	5	5	0	0	0	1	555555	1	534255
																						0	0	0	0	0	0	0	0	0	0	0	0	0	0	5	5	5	5	5	5	5	0	0	0	1	555555	1	534254
																						0	0	0	0	0	0	0	0	0	0	0	0	0	0	5	5	5	5	5	5	5	0	0	0	1	555555	1	534253
																						0	0	0	0	0	0	0	0	0	0	0	0	0	0	5	5	5	5	5	5	5	0	0	0	1	555555	1	534252
																						0	0	0	0	0	0	0	0	0	0	0	0	0	0	5	5	5	5	5	5	5	0	0	0	1	555555	1	534251
																						0	0	0	0	0	0	0	0	0	0	0	0	0	0	5	5	5	5	5	5	5	0	0	0	1	555555	1	534245
																						0	0	0	0	0	0	0	0	0	0	0	0	0	0	5	5	5	5	5	5	5	0	0	0	1	555555	1	534244
																						0	0	0	0	0	0	0	0	0	0	0	0	0	0	5	5	5	5	5	5	5	0	0	0	1	555555	1	534243
																						0	0	0	0	0	0	0	0	0	0	0	0	0	0	5	5	5	5	5	5	5	0	0	0	1	555555	1	534242
																						0	0	0	0	0	0	0	0	0	0	0	0	0	0	5	5	5	5	5	5	5	0	0	0	1	555555	1	534241
																						0	0	0	0	0	0	0	0	0	0	0	0	0	0	5	5	5	5	5	5	5	0	0	0	1	555555	1	534235
																						0	0	0	0	0	0	0	0	0	0	0	0	0	0	5	5	5	5	5	5	5	0	0	0	1	555555	1	534234
																						0	0	0	0	0	0	0	0	0	0	0	0	0	0	5	5	5	5	5	5	5	0	0	0	1	555555	1	534233
																						0	0	0	0	0	0	0	0	0	0	0	0	0	0	5	5	5	5	5	5	5	0	0	0	1	555555	1	534232
																						0	0	0	0	0	0	0	0	0	0	0	0	0	0	5	5	5	5	5	5	5	0	0	0	1	555555	1	534231
																						0	0	0	0	0	0	0	0	0	0	0	0	0	0	5	5	5	5	5	5	5	0	0	0	1	555555	1	534225
																						0	0	0	0	0	0	0	0	0	0	0	0	0	0	5	5	5	5	5	5	5	0	0	0	1	555555	1	534224
																						0	0	0	0	0	0	0	0	0	0	0	0	0	0	5	5	5	5	5	5	5	0	0	0	1	555555	1	534223
																						0	0	0	0	0	0	0	0	0	0	0	0	0	0	5	5	5	5	5	5	5	0	0	0	1	555555	1	534222
																						0	0	0	0	0	0	0	0	0	0	0	0	0	0	5	5	5	5	5	5	5	0	0	0	1	555555	1	534221
																						0	0	0	0	0	0	0	0	0	0	0	0	0	0	5	5	5	5	5	5	5	0	0	0	1	555555	1	534215
																						0	0	0	0	0	0	0	0	0	0	0	0	0	0	5	5	5	5	5	5	5	0	0	0	1	555555	1	534214
																						0	0	0	0	0	0	0	0	0	0	0	0	0	0	5	5	5	5	5	5	5	0	0	0	1	555555	1	534213
																						0	0	0	0	0	0	0	0	0	0	0	0	0	0	5	5	5	5	5	5	5	0	0	0	1	555555	1	534212
																						0	0	0	0	0	0	0	0	0	0	0	0	0	0	5	5	5	5	5	5	5	0	0	0	1	555555	1	534211
																						0	0	0	0	0	0	0	0	0	0	0	0	0	0	5	5	5	5	5	5	5	0	0	0	1	555555	1	534155
																						0	0	0	0	0	0	0	0	0	0	0	0	0	0	5	5	5	5	5	5	5	0	0	0	1	555555	1	534154
																						0	0	0	0	0	0	0	0	0	0	0	0	0	0	5	5	5	5	5	5	5	0	0	0	1	555555	1	534153
																						0	0	0	0	0	0	0	0	0	0	0	0	0	0	5	5	5	5	5	5	5	0	0	0	1	555555	1	534152
																						0	0	0	0	0	0	0	0	0	0	0	0	0	0	5	5	5	5	5	5	5	0	0	0	1	555555	1	534151
																						0	0	0	0	0	0	0	0	0	0	0	0	0	0	5	5	5	5	5	5	5	0	0	0	1	555555	1	534145
																						0	0	0	0	0	0	0	0	0	0	0	0	0	0	5	5	5	5	5	5	5	0	0	0	1	555555	1	534144
																						0	0	0	0	0	0	0	0	0	0	0	0	0	0	5	5	5	5	5	5	5	0	0	0	1	555555	1	534143
																						0	0	0	0	0	0	0	0	0	0	0	0	0	0	5	5	5	5	5	5	5	0	0	0	1	555555	1	534142
																						0	0	0	0	0	0	0	0	0	0	0	0	0	0	5	5	5	5	5	5	5	0	0	0	1	555555	1	534141
																						0	0	0	0	0	0	0	0	0	0	0	0	0	0	5	5	5	5	5	5	5	0	0	0	1	555555	1	534135
																						0	0	0	0	0	0	0	0	0	0	0	0	0	0	5	5	5	5	5	5	5	0	0	0	1	555555	1	534134
																						0	0	0	0	0	0	0	0	0	0	0	0	0	0	5	5	5	5	5	5	5	0	0	0	1	555555	1	534133
																						0	0	0	0	0	0	0	0	0	0	0	0	0	0	5	5	5	5	5	5	5	0	0	0	1	555555	1	534132
																						0	0	0	0	0	0	0	0	0	0	0	0	0	0	5	5	5	5	5	5	5	0	0	0	1	555555	1	534131
																						0	0	0	0	0	0	0	0	0	0	0	0	0	0	5	5	5	5	5	5	5	0	0	0	1	555555	1	534125
																						0	0	0	0	0	0	0	0	0	0	0	0	0	0	5	5	5	5	5	5	5	0	0	0	1	555555	1	534124
																						0	0	0	0	0	0	0	0	0	0	0	0	0	0	5	5	5	5	5	5	5	0	0	0	1	555555	1	534123
																						0	0	0	0	0	0	0	0	0	0	0	0	0	0	5	5	5	5	5	5	5	0	0	0	1	555555	1	534122
																						0	0	0	0	0	0	0	0	0	0	0	0	0	0	5	5	5	5	5	5	5	0	0	0	1	555555	1	534121
																						0	0	0	0	0	0	0	0	0	0	0	0	0	0	5	5	5	5	5	5	5	0	0	0	1	555555	1	534115
																						0	0	0	0	0	0	0	0	0	0	0	0	0	0	5	5	5	5	5	5	5	0	0	0	1	555555	1	534114
																						0	0	0	0	0	0	0	0	0	0	0	0	0	0	5	5	5	5	5	5	5	0	0	0	1	555555	1	534113
																						0	0	0	0	0	0	0	0	0	0	0	0	0	0	5	5	5	5	5	5	5	0	0	0	1	555555	1	534112
																						0	0	0	0	0	0	0	0	0	0	0	0	0	0	5	5	5	5	5	5	5	0	0	0	1	555555	1	534111
																						0	0	0	0	0	0	0	0	0	0	0	0	0	0	5	5	5	5	5	5	5	0	0	0	1	555555	1	533555
																						0	0	0	0	0	0	0	0	0	0	0	0	0	0	5	5	5	5	5	5	5	0	0	0	1	555555	1	533554
																						0	0	0	0	0	0	0	0	0	0	0	0	0	0	5	5	5	5	5	5	5	0	0	0	1	555555	1	533553
																						0	0	0	0	0	0	0	0	0	0	0	0	0	0	5	5	5	5	5	5	5	0	0	0	1	555555	1	533552
																						0	0	0	0	0	0	0	0	0	0	0	0	0	0	5	5	5	5	5	5	5	0	0	0	1	555555	1	533551
																						0	0	0	0	0	0	0	0	0	0	0	0	0	0	5	5	5	5	5	5	5	0	0	0	1	555555	1	533545
																						0	0	0	0	0	0	0	0	0	0	0	0	0	0	5	5	5	5	5	5	5	0	0	0	1	555555	1	533544
																						0	0	0	0	0	0	0	0	0	0	0	0	0	0	5	5	5	5	5	5	5	0	0	0	1	555555	1	533543
																						0	0	0	0	0	0	0	0	0	0	0	0	0	0	5	5	5	5	5	5	5	0	0	0	1	555555	1	533542
																						0	0	0	0	0	0	0	0	0	0	0	0	0	0	5	5	5	5	5	5	5	0	0	0	1	555555	1	533541
																						0	0	0	0	0	0	0	0	0	0	0	0	0	0	5	5	5	5	5	5	5	0	0	0	1	555555	1	533535
																						0	0	0	0	0	0	0	0	0	0	0	0	0	0	5	5	5	5	5	5	5	0	0	0	1	555555	1	533534
																						0	0	0	0	0	0	0	0	0	0	0	0	0	0	5	5	5	5	5	5	5	0	0	0	1	555555	1	533533
																						0	0	0	0	0	0	0	0	0	0	0	0	0	0	5	5	5	5	5	5	5	0	0	0	1	555555	1	533532
																						0	0	0	0	0	0	0	0	0	0	0	0	0	0	5	5	5	5	5	5	5	0	0	0	1	555555	1	533531
																						0	0	0	0	0	0	0	0	0	0	0	0	0	0	5	5	5	5	5	5	5	0	0	0	1	555555	1	533525
																						0	0	0	0	0	0	0	0	0	0	0	0	0	0	5	5	5	5	5	5	5	0	0	0	1	555555	1	533524
																						0	0	0	0	0	0	0	0	0	0	0	0	0	0	5	5	5	5	5	5	5	0	0	0	1	555555	1	533523
																						0	0	0	0	0	0	0	0	0	0	0	0	0	0	5	5	5	5	5	5	5	0	0	0	1	555555	1	533522
																						0	0	0	0	0	0	0	0	0	0	0	0	0	0	5	5	5	5	5	5	5	0	0	0	1	555555	1	533521
																						0	0	0	0	0	0	0	0	0	0	0	0	0	0	5	5	5	5	5	5	5	0	0	0	1	555555	1	533515
																						0	0	0	0	0	0	0	0	0	0	0	0	0	0	5	5	5	5	5	5	5	0	0	0	1	555555	1	533514
																						0	0	0	0	0	0	0	0	0	0	0	0	0	0	5	5	5	5	5	5	5	0	0	0	1	555555	1	533513
																						0	0	0	0	0	0	0	0	0	0	0	0	0	0	5	5	5	5	5	5	5	0	0	0	1	555555	1	533512
																						0	0	0	0	0	0	0	0	0	0	0	0	0	0	5	5	5	5	5	5	5	0	0	0	1	555555	1	533511
																						0	0	0	0	0	0	0	0	0	0	0	0	0	0	5	5	5	5	5	5	5	0	0	0	1	555555	1	533455
																						0	0	0	0	0	0	0	0	0	0	0	0	0	0	5	5	5	5	5	5	5	0	0	0	1	555555	1	533454
																						0	0	0	0	0	0	0	0	0	0	0	0	0	0	5	5	5	5	5	5	5	0	0	0	1	555555	1	533453
																						0	0	0	0	0	0	0	0	0	0	0	0	0	0	5	5	5	5	5	5	5	0	0	0	1	555555	1	533452
																						0	0	0	0	0	0	0	0	0	0	0	0	0	0	5	5	5	5	5	5	5	0	0	0	1	555555	1	533451
																						0	0	0	0	0	0	0	0	0	0	0	0	0	0	5	5	5	5	5	5	5	0	0	0	1	555555	1	533445
																						0	0	0	0	0	0	0	0	0	0	0	0	0	0	5	5	5	5	5	5	5	0	0	0	1	555555	1	533444
																						0	0	0	0	0	0	0	0	0	0	0	0	0	0	5	5	5	5	5	5	5	0	0	0	1	555555	1	533443
																						0	0	0	0	0	0	0	0	0	0	0	0	0	0	5	5	5	5	5	5	5	0	0	0	1	555555	1	533442
																						0	0	0	0	0	0	0	0	0	0	0	0	0	0	5	5	5	5	5	5	5	0	0	0	1	555555	1	533441
																						0	0	0	0	0	0	0	0	0	0	0	0	0	0	5	5	5	5	5	5	5	0	0	0	1	555555	1	533435
																						0	0	0	0	0	0	0	0	0	0	0	0	0	0	5	5	5	5	5	5	5	0	0	0	1	555555	1	533434
																						0	0	0	0	0	0	0	0	0	0	0	0	0	0	5	5	5	5	5	5	5	0	0	0	1	555555	1	533433
																						0	0	0	0	0	0	0	0	0	0	0	0	0	0	5	5	5	5	5	5	5	0	0	0	1	555555	1	533432
																						0	0	0	0	0	0	0	0	0	0	0	0	0	0	5	5	5	5	5	5	5	0	0	0	1	555555	1	533431
																						0	0	0	0	0	0	0	0	0	0	0	0	0	0	5	5	5	5	5	5	5	0	0	0	1	555555	1	533425
																						0	0	0	0	0	0	0	0	0	0	0	0	0	0	5	5	5	5	5	5	5	0	0	0	1	555555	1	533424
																						0	0	0	0	0	0	0	0	0	0	0	0	0	0	5	5	5	5	5	5	5	0	0	0	1	555555	1	533423
																						0	0	0	0	0	0	0	0	0	0	0	0	0	0	5	5	5	5	5	5	5	0	0	0	1	555555	1	533422
																						0	0	0	0	0	0	0	0	0	0	0	0	0	0	5	5	5	5	5	5	5	0	0	0	1	555555	1	533421
																						0	0	0	0	0	0	0	0	0	0	0	0	0	0	5	5	5	5	5	5	5	0	0	0	1	555555	1	533415
																						0	0	0	0	0	0	0	0	0	0	0	0	0	0	5	5	5	5	5	5	5	0	0	0	1	555555	1	533414
																						0	0	0	0	0	0	0	0	0	0	0	0	0	0	5	5	5	5	5	5	5	0	0	0	1	555555	1	533413
																						0	0	0	0	0	0	0	0	0	0	0	0	0	0	5	5	5	5	5	5	5	0	0	0	1	555555	1	533412
																						0	0	0	0	0	0	0	0	0	0	0	0	0	0	5	5	5	5	5	5	5	0	0	0	1	555555	1	533411
																						0	0	0	0	0	0	0	0	0	0	0	0	0	0	5	5	5	5	5	5	5	0	0	0	1	555555	1	533355
																						0	0	0	0	0	0	0	0	0	0	0	0	0	0	5	5	5	5	5	5	5	0	0	0	1	555555	1	533354
																						0	0	0	0	0	0	0	0	0	0	0	0	0	0	5	5	5	5	5	5	5	0	0	0	1	555555	1	533353
																						0	0	0	0	0	0	0	0	0	0	0	0	0	0	5	5	5	5	5	5	5	0	0	0	1	555555	1	533352
																						0	0	0	0	0	0	0	0	0	0	0	0	0	0	5	5	5	5	5	5	5	0	0	0	1	555555	1	533351
																						0	0	0	0	0	0	0	0	0	0	0	0	0	0	5	5	5	5	5	5	5	0	0	0	1	555555	1	533345
																						0	0	0	0	0	0	0	0	0	0	0	0	0	0	5	5	5	5	5	5	5	0	0	0	1	555555	1	533344
																						0	0	0	0	0	0	0	0	0	0	0	0	0	0	5	5	5	5	5	5	5	0	0	0	1	555555	1	533343
																						0	0	0	0	0	0	0	0	0	0	0	0	0	0	5	5	5	5	5	5	5	0	0	0	1	555555	1	533342
																						0	0	0	0	0	0	0	0	0	0	0	0	0	0	5	5	5	5	5	5	5	0	0	0	1	555555	1	533341
																						0	0	0	0	0	0	0	0	0	0	0	0	0	0	5	5	5	5	5	5	5	0	0	0	1	555555	1	533335
																						0	0	0	0	0	0	0	0	0	0	0	0	0	0	5	5	5	5	5	5	5	0	0	0	1	555555	1	533334
																						0	0	0	0	0	0	0	0	0	0	0	0	0	0	5	5	5	5	5	5	5	0	0	0	1	555555	1	533333
																						0	0	0	0	0	0	0	0	0	0	0	0	0	0	5	5	5	5	5	5	5	0	0	0	1	555555	1	533332
																						0	0	0	0	0	0	0	0	0	0	0	0	0	0	5	5	5	5	5	5	5	0	0	0	1	555555	1	533331
																						0	0	0	0	0	0	0	0	0	0	0	0	0	0	5	5	5	5	5	5	5	0	0	0	1	555555	1	533325
																						0	0	0	0	0	0	0	0	0	0	0	0	0	0	5	5	5	5	5	5	5	0	0	0	1	555555	1	533324
																						0	0	0	0	0	0	0	0	0	0	0	0	0	0	5	5	5	5	5	5	5	0	0	0	1	555555	1	533323
																						0	0	0	0	0	0	0	0	0	0	0	0	0	0	5	5	5	5	5	5	5	0	0	0	1	555555	1	533322
																						0	0	0	0	0	0	0	0	0	0	0	0	0	0	5	5	5	5	5	5	5	0	0	0	1	555555	1	533321
																						0	0	0	0	0	0	0	0	0	0	0	0	0	0	5	5	5	5	5	5	5	0	0	0	1	555555	1	533315
																						0	0	0	0	0	0	0	0	0	0	0	0	0	0	5	5	5	5	5	5	5	0	0	0	1	555555	1	533314
																						0	0	0	0	0	0	0	0	0	0	0	0	0	0	5	5	5	5	5	5	5	0	0	0	1	555555	1	533313
																						0	0	0	0	0	0	0	0	0	0	0	0	0	0	5	5	5	5	5	5	5	0	0	0	1	555555	1	533312
																						0	0	0	0	0	0	0	0	0	0	0	0	0	0	5	5	5	5	5	5	5	0	0	0	1	555555	1	533311
																						0	0	0	0	0	0	0	0	0	0	0	0	0	0	5	5	5	5	5	5	5	0	0	0	1	555555	1	533255
																						0	0	0	0	0	0	0	0	0	0	0	0	0	0	5	5	5	5	5	5	5	0	0	0	1	555555	1	533254
																						0	0	0	0	0	0	0	0	0	0	0	0	0	0	5	5	5	5	5	5	5	0	0	0	1	555555	1	533253
																						0	0	0	0	0	0	0	0	0	0	0	0	0	0	5	5	5	5	5	5	5	0	0	0	1	555555	1	533252
																						0	0	0	0	0	0	0	0	0	0	0	0	0	0	5	5	5	5	5	5	5	0	0	0	1	555555	1	533251
																						0	0	0	0	0	0	0	0	0	0	0	0	0	0	5	5	5	5	5	5	5	0	0	0	1	555555	1	533245
																						0	0	0	0	0	0	0	0	0	0	0	0	0	0	5	5	5	5	5	5	5	0	0	0	1	555555	1	533244
																						0	0	0	0	0	0	0	0	0	0	0	0	0	0	5	5	5	5	5	5	5	0	0	0	1	555555	1	533243
																						0	0	0	0	0	0	0	0	0	0	0	0	0	0	5	5	5	5	5	5	5	0	0	0	1	555555	1	533242
																						0	0	0	0	0	0	0	0	0	0	0	0	0	0	5	5	5	5	5	5	5	0	0	0	1	555555	1	533241
																						0	0	0	0	0	0	0	0	0	0	0	0	0	0	5	5	5	5	5	5	5	0	0	0	1	555555	1	533235
																						0	0	0	0	0	0	0	0	0	0	0	0	0	0	5	5	5	5	5	5	5	0	0	0	1	555555	1	533234
																						0	0	0	0	0	0	0	0	0	0	0	0	0	0	5	5	5	5	5	5	5	0	0	0	1	555555	1	533233
																						0	0	0	0	0	0	0	0	0	0	0	0	0	0	5	5	5	5	5	5	5	0	0	0	1	555555	1	533232
																						0	0	0	0	0	0	0	0	0	0	0	0	0	0	5	5	5	5	5	5	5	0	0	0	1	555555	1	533231
																						0	0	0	0	0	0	0	0	0	0	0	0	0	0	5	5	5	5	5	5	5	0	0	0	1	555555	1	533225
																						0	0	0	0	0	0	0	0	0	0	0	0	0	0	5	5	5	5	5	5	5	0	0	0	1	555555	1	533224
																						0	0	0	0	0	0	0	0	0	0	0	0	0	0	5	5	5	5	5	5	5	0	0	0	1	555555	1	533223
																						0	0	0	0	0	0	0	0	0	0	0	0	0	0	5	5	5	5	5	5	5	0	0	0	1	555555	1	533222
																						0	0	0	0	0	0	0	0	0	0	0	0	0	0	5	5	5	5	5	5	5	0	0	0	1	555555	1	533221
																						0	0	0	0	0	0	0	0	0	0	0	0	0	0	5	5	5	5	5	5	5	0	0	0	1	555555	1	533215
																						0	0	0	0	0	0	0	0	0	0	0	0	0	0	5	5	5	5	5	5	5	0	0	0	1	555555	1	533214
																						0	0	0	0	0	0	0	0	0	0	0	0	0	0	5	5	5	5	5	5	5	0	0	0	1	555555	1	533213
																						0	0	0	0	0	0	0	0	0	0	0	0	0	0	5	5	5	5	5	5	5	0	0	0	1	555555	1	533212
																						0	0	0	0	0	0	0	0	0	0	0	0	0	0	5	5	5	5	5	5	5	0	0	0	1	555555	1	533211
																						0	0	0	0	0	0	0	0	0	0	0	0	0	0	5	5	5	5	5	5	5	0	0	0	1	555555	1	533155
																						0	0	0	0	0	0	0	0	0	0	0	0	0	0	5	5	5	5	5	5	5	0	0	0	1	555555	1	533154
																						0	0	0	0	0	0	0	0	0	0	0	0	0	0	5	5	5	5	5	5	5	0	0	0	1	555555	1	533153
																						0	0	0	0	0	0	0	0	0	0	0	0	0	0	5	5	5	5	5	5	5	0	0	0	1	555555	1	533152
																						0	0	0	0	0	0	0	0	0	0	0	0	0	0	5	5	5	5	5	5	5	0	0	0	1	555555	1	533151
																						0	0	0	0	0	0	0	0	0	0	0	0	0	0	5	5	5	5	5	5	5	0	0	0	1	555555	1	533145
																						0	0	0	0	0	0	0	0	0	0	0	0	0	0	5	5	5	5	5	5	5	0	0	0	1	555555	1	533144
																						0	0	0	0	0	0	0	0	0	0	0	0	0	0	5	5	5	5	5	5	5	0	0	0	1	555555	1	533143
																						0	0	0	0	0	0	0	0	0	0	0	0	0	0	5	5	5	5	5	5	5	0	0	0	1	555555	1	533142
																						0	0	0	0	0	0	0	0	0	0	0	0	0	0	5	5	5	5	5	5	5	0	0	0	1	555555	1	533141
																						0	0	0	0	0	0	0	0	0	0	0	0	0	0	5	5	5	5	5	5	5	0	0	0	1	555555	1	533135
																						0	0	0	0	0	0	0	0	0	0	0	0	0	0	5	5	5	5	5	5	5	0	0	0	1	555555	1	533134
																						0	0	0	0	0	0	0	0	0	0	0	0	0	0	5	5	5	5	5	5	5	0	0	0	1	555555	1	533133
																						0	0	0	0	0	0	0	0	0	0	0	0	0	0	5	5	5	5	5	5	5	0	0	0	1	555555	1	533132
																						0	0	0	0	0	0	0	0	0	0	0	0	0	0	5	5	5	5	5	5	5	0	0	0	1	555555	1	533131
																						0	0	0	0	0	0	0	0	0	0	0	0	0	0	5	5	5	5	5	5	5	0	0	0	1	555555	1	533125
																						0	0	0	0	0	0	0	0	0	0	0	0	0	0	5	5	5	5	5	5	5	0	0	0	1	555555	1	533124
																						0	0	0	0	0	0	0	0	0	0	0	0	0	0	5	5	5	5	5	5	5	0	0	0	1	555555	1	533123
																						0	0	0	0	0	0	0	0	0	0	0	0	0	0	5	5	5	5	5	5	5	0	0	0	1	555555	1	533122
																						0	0	0	0	0	0	0	0	0	0	0	0	0	0	5	5	5	5	5	5	5	0	0	0	1	555555	1	533121
																						0	0	0	0	0	0	0	0	0	0	0	0	0	0	5	5	5	5	5	5	5	0	0	0	1	555555	1	533115
																						0	0	0	0	0	0	0	0	0	0	0	0	0	0	5	5	5	5	5	5	5	0	0	0	1	555555	1	533114
																						0	0	0	0	0	0	0	0	0	0	0	0	0	0	5	5	5	5	5	5	5	0	0	0	1	555555	1	533113
																						0	0	0	0	0	0	0	0	0	0	0	0	0	0	5	5	5	5	5	5	5	0	0	0	1	555555	1	533112
																						0	0	0	0	0	0	0	0	0	0	0	0	0	0	5	5	5	5	5	5	5	0	0	0	1	555555	1	533111
																						0	0	0	0	0	0	0	0	0	0	0	0	0	0	5	5	5	5	5	5	5	0	0	0	1	555555	1	532555
																						0	0	0	0	0	0	0	0	0	0	0	0	0	0	5	5	5	5	5	5	5	0	0	0	1	555555	1	532554
																						0	0	0	0	0	0	0	0	0	0	0	0	0	0	5	5	5	5	5	5	5	0	0	0	1	555555	1	532553
																						0	0	0	0	0	0	0	0	0	0	0	0	0	0	5	5	5	5	5	5	5	0	0	0	1	555555	1	532552
																						0	0	0	0	0	0	0	0	0	0	0	0	0	0	5	5	5	5	5	5	5	0	0	0	1	555555	1	532551
																						0	0	0	0	0	0	0	0	0	0	0	0	0	0	5	5	5	5	5	5	5	0	0	0	1	555555	1	532545
																						0	0	0	0	0	0	0	0	0	0	0	0	0	0	5	5	5	5	5	5	5	0	0	0	1	555555	1	532544
																						0	0	0	0	0	0	0	0	0	0	0	0	0	0	5	5	5	5	5	5	5	0	0	0	1	555555	1	532543
																						0	0	0	0	0	0	0	0	0	0	0	0	0	0	5	5	5	5	5	5	5	0	0	0	1	555555	1	532542
																						0	0	0	0	0	0	0	0	0	0	0	0	0	0	5	5	5	5	5	5	5	0	0	0	1	555555	1	532541
																						0	0	0	0	0	0	0	0	0	0	0	0	0	0	5	5	5	5	5	5	5	0	0	0	1	555555	1	532535
																						0	0	0	0	0	0	0	0	0	0	0	0	0	0	5	5	5	5	5	5	5	0	0	0	1	555555	1	532534
																						0	0	0	0	0	0	0	0	0	0	0	0	0	0	5	5	5	5	5	5	5	0	0	0	1	555555	1	532533
																						0	0	0	0	0	0	0	0	0	0	0	0	0	0	5	5	5	5	5	5	5	0	0	0	1	555555	1	532532
																						0	0	0	0	0	0	0	0	0	0	0	0	0	0	5	5	5	5	5	5	5	0	0	0	1	555555	1	532531
																						0	0	0	0	0	0	0	0	0	0	0	0	0	0	5	5	5	5	5	5	5	0	0	0	1	555555	1	532525
																						0	0	0	0	0	0	0	0	0	0	0	0	0	0	5	5	5	5	5	5	5	0	0	0	1	555555	1	532524
																						0	0	0	0	0	0	0	0	0	0	0	0	0	0	5	5	5	5	5	5	5	0	0	0	1	555555	1	532523
																						0	0	0	0	0	0	0	0	0	0	0	0	0	0	5	5	5	5	5	5	5	0	0	0	1	555555	1	532522
																						0	0	0	0	0	0	0	0	0	0	0	0	0	0	5	5	5	5	5	5	5	0	0	0	1	555555	1	532521
																						0	0	0	0	0	0	0	0	0	0	0	0	0	0	5	5	5	5	5	5	5	0	0	0	1	555555	1	532515
																						0	0	0	0	0	0	0	0	0	0	0	0	0	0	5	5	5	5	5	5	5	0	0	0	1	555555	1	532514
																						0	0	0	0	0	0	0	0	0	0	0	0	0	0	5	5	5	5	5	5	5	0	0	0	1	555555	1	532513
																						0	0	0	0	0	0	0	0	0	0	0	0	0	0	5	5	5	5	5	5	5	0	0	0	1	555555	1	532512
																						0	0	0	0	0	0	0	0	0	0	0	0	0	0	5	5	5	5	5	5	5	0	0	0	1	555555	1	532511
																						0	0	0	0	0	0	0	0	0	0	0	0	0	0	5	5	5	5	5	5	5	0	0	0	1	555555	1	532455
																						0	0	0	0	0	0	0	0	0	0	0	0	0	0	5	5	5	5	5	5	5	0	0	0	1	555555	1	532454
																						0	0	0	0	0	0	0	0	0	0	0	0	0	0	5	5	5	5	5	5	5	0	0	0	1	555555	1	532453
																						0	0	0	0	0	0	0	0	0	0	0	0	0	0	5	5	5	5	5	5	5	0	0	0	1	555555	1	532452
																						0	0	0	0	0	0	0	0	0	0	0	0	0	0	5	5	5	5	5	5	5	0	0	0	1	555555	1	532451
																						0	0	0	0	0	0	0	0	0	0	0	0	0	0	5	5	5	5	5	5	5	0	0	0	1	555555	1	532445
																						0	0	0	0	0	0	0	0	0	0	0	0	0	0	5	5	5	5	5	5	5	0	0	0	1	555555	1	532444
																						0	0	0	0	0	0	0	0	0	0	0	0	0	0	5	5	5	5	5	5	5	0	0	0	1	555555	1	532443
																						0	0	0	0	0	0	0	0	0	0	0	0	0	0	5	5	5	5	5	5	5	0	0	0	1	555555	1	532442
																						0	0	0	0	0	0	0	0	0	0	0	0	0	0	5	5	5	5	5	5	5	0	0	0	1	555555	1	532441
																						0	0	0	0	0	0	0	0	0	0	0	0	0	0	5	5	5	5	5	5	5	0	0	0	1	555555	1	532435
																						0	0	0	0	0	0	0	0	0	0	0	0	0	0	5	5	5	5	5	5	5	0	0	0	1	555555	1	532434
																						0	0	0	0	0	0	0	0	0	0	0	0	0	0	5	5	5	5	5	5	5	0	0	0	1	555555	1	532433
																						0	0	0	0	0	0	0	0	0	0	0	0	0	0	5	5	5	5	5	5	5	0	0	0	1	555555	1	532432
																						0	0	0	0	0	0	0	0	0	0	0	0	0	0	5	5	5	5	5	5	5	0	0	0	1	555555	1	532431
																						0	0	0	0	0	0	0	0	0	0	0	0	0	0	5	5	5	5	5	5	5	0	0	0	1	555555	1	532425
																						0	0	0	0	0	0	0	0	0	0	0	0	0	0	5	5	5	5	5	5	5	0	0	0	1	555555	1	532424
																						0	0	0	0	0	0	0	0	0	0	0	0	0	0	5	5	5	5	5	5	5	0	0	0	1	555555	1	532423
																						0	0	0	0	0	0	0	0	0	0	0	0	0	0	5	5	5	5	5	5	5	0	0	0	1	555555	1	532422
																						0	0	0	0	0	0	0	0	0	0	0	0	0	0	5	5	5	5	5	5	5	0	0	0	1	555555	1	532421
																						0	0	0	0	0	0	0	0	0	0	0	0	0	0	5	5	5	5	5	5	5	0	0	0	1	555555	1	532415
																						0	0	0	0	0	0	0	0	0	0	0	0	0	0	5	5	5	5	5	5	5	0	0	0	1	555555	1	532414
																						0	0	0	0	0	0	0	0	0	0	0	0	0	0	5	5	5	5	5	5	5	0	0	0	1	555555	1	532413
																						0	0	0	0	0	0	0	0	0	0	0	0	0	0	5	5	5	5	5	5	5	0	0	0	1	555555	1	532412
																						0	0	0	0	0	0	0	0	0	0	0	0	0	0	5	5	5	5	5	5	5	0	0	0	1	555555	1	532411
																						0	0	0	0	0	0	0	0	0	0	0	0	0	0	5	5	5	5	5	5	5	0	0	0	1	555555	1	532355
																						0	0	0	0	0	0	0	0	0	0	0	0	0	0	5	5	5	5	5	5	5	0	0	0	1	555555	1	532354
																						0	0	0	0	0	0	0	0	0	0	0	0	0	0	5	5	5	5	5	5	5	0	0	0	1	555555	1	532353
																						0	0	0	0	0	0	0	0	0	0	0	0	0	0	5	5	5	5	5	5	5	0	0	0	1	555555	1	532352
																						0	0	0	0	0	0	0	0	0	0	0	0	0	0	5	5	5	5	5	5	5	0	0	0	1	555555	1	532351
																						0	0	0	0	0	0	0	0	0	0	0	0	0	0	5	5	5	5	5	5	5	0	0	0	1	555555	1	532345
																						0	0	0	0	0	0	0	0	0	0	0	0	0	0	5	5	5	5	5	5	5	0	0	0	1	555555	1	532344
																						0	0	0	0	0	0	0	0	0	0	0	0	0	0	5	5	5	5	5	5	5	0	0	0	1	555555	1	532343
																						0	0	0	0	0	0	0	0	0	0	0	0	0	0	5	5	5	5	5	5	5	0	0	0	1	555555	1	532342
																						0	0	0	0	0	0	0	0	0	0	0	0	0	0	5	5	5	5	5	5	5	0	0	0	1	555555	1	532341
																						0	0	0	0	0	0	0	0	0	0	0	0	0	0	5	5	5	5	5	5	5	0	0	0	1	555555	1	532335
																						0	0	0	0	0	0	0	0	0	0	0	0	0	0	5	5	5	5	5	5	5	0	0	0	1	555555	1	532334
																						0	0	0	0	0	0	0	0	0	0	0	0	0	0	5	5	5	5	5	5	5	0	0	0	1	555555	1	532333
																						0	0	0	0	0	0	0	0	0	0	0	0	0	0	5	5	5	5	5	5	5	0	0	0	1	555555	1	532332
																						0	0	0	0	0	0	0	0	0	0	0	0	0	0	5	5	5	5	5	5	5	0	0	0	1	555555	1	532331
																						0	0	0	0	0	0	0	0	0	0	0	0	0	0	5	5	5	5	5	5	5	0	0	0	1	555555	1	532325
																						0	0	0	0	0	0	0	0	0	0	0	0	0	0	5	5	5	5	5	5	5	0	0	0	1	555555	1	532324
																						0	0	0	0	0	0	0	0	0	0	0	0	0	0	5	5	5	5	5	5	5	0	0	0	1	555555	1	532323
																						0	0	0	0	0	0	0	0	0	0	0	0	0	0	5	5	5	5	5	5	5	0	0	0	1	555555	1	532322
																						0	0	0	0	0	0	0	0	0	0	0	0	0	0	5	5	5	5	5	5	5	0	0	0	1	555555	1	532321
																						0	0	0	0	0	0	0	0	0	0	0	0	0	0	5	5	5	5	5	5	5	0	0	0	1	555555	1	532315
																						0	0	0	0	0	0	0	0	0	0	0	0	0	0	5	5	5	5	5	5	5	0	0	0	1	555555	1	532314
																						0	0	0	0	0	0	0	0	0	0	0	0	0	0	5	5	5	5	5	5	5	0	0	0	1	555555	1	532313
																						0	0	0	0	0	0	0	0	0	0	0	0	0	0	5	5	5	5	5	5	5	0	0	0	1	555555	1	532312
																						0	0	0	0	0	0	0	0	0	0	0	0	0	0	5	5	5	5	5	5	5	0	0	0	1	555555	1	532311
																						0	0	0	0	0	0	0	0	0	0	0	0	0	0	5	5	5	5	5	5	5	0	0	0	1	555555	1	532255
																						0	0	0	0	0	0	0	0	0	0	0	0	0	0	5	5	5	5	5	5	5	0	0	0	1	555555	1	532254
																						0	0	0	0	0	0	0	0	0	0	0	0	0	0	5	5	5	5	5	5	5	0	0	0	1	555555	1	532253
																						0	0	0	0	0	0	0	0	0	0	0	0	0	0	5	5	5	5	5	5	5	0	0	0	1	555555	1	532252
																						0	0	0	0	0	0	0	0	0	0	0	0	0	0	5	5	5	5	5	5	5	0	0	0	1	555555	1	532251
																						0	0	0	0	0	0	0	0	0	0	0	0	0	0	5	5	5	5	5	5	5	0	0	0	1	555555	1	532245
																						0	0	0	0	0	0	0	0	0	0	0	0	0	0	5	5	5	5	5	5	5	0	0	0	1	555555	1	532244
																						0	0	0	0	0	0	0	0	0	0	0	0	0	0	5	5	5	5	5	5	5	0	0	0	1	555555	1	532243
																						0	0	0	0	0	0	0	0	0	0	0	0	0	0	5	5	5	5	5	5	5	0	0	0	1	555555	1	532242
																						0	0	0	0	0	0	0	0	0	0	0	0	0	0	5	5	5	5	5	5	5	0	0	0	1	555555	1	532241
																						0	0	0	0	0	0	0	0	0	0	0	0	0	0	5	5	5	5	5	5	5	0	0	0	1	555555	1	532235
																						0	0	0	0	0	0	0	0	0	0	0	0	0	0	5	5	5	5	5	5	5	0	0	0	1	555555	1	532234
																						0	0	0	0	0	0	0	0	0	0	0	0	0	0	5	5	5	5	5	5	5	0	0	0	1	555555	1	532233
																						0	0	0	0	0	0	0	0	0	0	0	0	0	0	5	5	5	5	5	5	5	0	0	0	1	555555	1	532232
																						0	0	0	0	0	0	0	0	0	0	0	0	0	0	5	5	5	5	5	5	5	0	0	0	1	555555	1	532231
																						0	0	0	0	0	0	0	0	0	0	0	0	0	0	5	5	5	5	5	5	5	0	0	0	1	555555	1	532225
																						0	0	0	0	0	0	0	0	0	0	0	0	0	0	5	5	5	5	5	5	5	0	0	0	1	555555	1	532224
																						0	0	0	0	0	0	0	0	0	0	0	0	0	0	5	5	5	5	5	5	5	0	0	0	1	555555	1	532223
																						0	0	0	0	0	0	0	0	0	0	0	0	0	0	5	5	5	5	5	5	5	0	0	0	1	555555	1	532222
																						0	0	0	0	0	0	0	0	0	0	0	0	0	0	5	5	5	5	5	5	5	0	0	0	1	555555	1	532221
																						0	0	0	0	0	0	0	0	0	0	0	0	0	0	5	5	5	5	5	5	5	0	0	0	1	555555	1	532215
																						0	0	0	0	0	0	0	0	0	0	0	0	0	0	5	5	5	5	5	5	5	0	0	0	1	555555	1	532214
																						0	0	0	0	0	0	0	0	0	0	0	0	0	0	5	5	5	5	5	5	5	0	0	0	1	555555	1	532213
																						0	0	0	0	0	0	0	0	0	0	0	0	0	0	5	5	5	5	5	5	5	0	0	0	1	555555	1	532212
																						0	0	0	0	0	0	0	0	0	0	0	0	0	0	5	5	5	5	5	5	5	0	0	0	1	555555	1	532211
																						0	0	0	0	0	0	0	0	0	0	0	0	0	0	5	5	5	5	5	5	5	0	0	0	1	555555	1	532155
																						0	0	0	0	0	0	0	0	0	0	0	0	0	0	5	5	5	5	5	5	5	0	0	0	1	555555	1	532154
																						0	0	0	0	0	0	0	0	0	0	0	0	0	0	5	5	5	5	5	5	5	0	0	0	1	555555	1	532153
																						0	0	0	0	0	0	0	0	0	0	0	0	0	0	5	5	5	5	5	5	5	0	0	0	1	555555	1	532152
																						0	0	0	0	0	0	0	0	0	0	0	0	0	0	5	5	5	5	5	5	5	0	0	0	1	555555	1	532151
																						0	0	0	0	0	0	0	0	0	0	0	0	0	0	5	5	5	5	5	5	5	0	0	0	1	555555	1	532145
																						0	0	0	0	0	0	0	0	0	0	0	0	0	0	5	5	5	5	5	5	5	0	0	0	1	555555	1	532144
																						0	0	0	0	0	0	0	0	0	0	0	0	0	0	5	5	5	5	5	5	5	0	0	0	1	555555	1	532143
																						0	0	0	0	0	0	0	0	0	0	0	0	0	0	5	5	5	5	5	5	5	0	0	0	1	555555	1	532142
																						0	0	0	0	0	0	0	0	0	0	0	0	0	0	5	5	5	5	5	5	5	0	0	0	1	555555	1	532141
																						0	0	0	0	0	0	0	0	0	0	0	0	0	0	5	5	5	5	5	5	5	0	0	0	1	555555	1	532135
																						0	0	0	0	0	0	0	0	0	0	0	0	0	0	5	5	5	5	5	5	5	0	0	0	1	555555	1	532134
																						0	0	0	0	0	0	0	0	0	0	0	0	0	0	5	5	5	5	5	5	5	0	0	0	1	555555	1	532133
																						0	0	0	0	0	0	0	0	0	0	0	0	0	0	5	5	5	5	5	5	5	0	0	0	1	555555	1	532132
																						0	0	0	0	0	0	0	0	0	0	0	0	0	0	5	5	5	5	5	5	5	0	0	0	1	555555	1	532131
																						0	0	0	0	0	0	0	0	0	0	0	0	0	0	5	5	5	5	5	5	5	0	0	0	1	555555	1	532125
																						0	0	0	0	0	0	0	0	0	0	0	0	0	0	5	5	5	5	5	5	5	0	0	0	1	555555	1	532124
																						0	0	0	0	0	0	0	0	0	0	0	0	0	0	5	5	5	5	5	5	5	0	0	0	1	555555	1	532123
																						0	0	0	0	0	0	0	0	0	0	0	0	0	0	5	5	5	5	5	5	5	0	0	0	1	555555	1	532122
																						0	0	0	0	0	0	0	0	0	0	0	0	0	0	5	5	5	5	5	5	5	0	0	0	1	555555	1	532121
																						0	0	0	0	0	0	0	0	0	0	0	0	0	0	5	5	5	5	5	5	5	0	0	0	1	555555	1	532115
																						0	0	0	0	0	0	0	0	0	0	0	0	0	0	5	5	5	5	5	5	5	0	0	0	1	555555	1	532114
																						0	0	0	0	0	0	0	0	0	0	0	0	0	0	5	5	5	5	5	5	5	0	0	0	1	555555	1	532113
																						0	0	0	0	0	0	0	0	0	0	0	0	0	0	5	5	5	5	5	5	5	0	0	0	1	555555	1	532112
																						0	0	0	0	0	0	0	0	0	0	0	0	0	0	5	5	5	5	5	5	5	0	0	0	1	555555	1	532111
																						0	0	0	0	0	0	0	0	0	0	0	0	0	0	5	5	5	5	5	5	5	0	0	0	1	555555	1	531555
																						0	0	0	0	0	0	0	0	0	0	0	0	0	0	5	5	5	5	5	5	5	0	0	0	1	555555	1	531554
																						0	0	0	0	0	0	0	0	0	0	0	0	0	0	5	5	5	5	5	5	5	0	0	0	1	555555	1	531553
																						0	0	0	0	0	0	0	0	0	0	0	0	0	0	5	5	5	5	5	5	5	0	0	0	1	555555	1	531552
																						0	0	0	0	0	0	0	0	0	0	0	0	0	0	5	5	5	5	5	5	5	0	0	0	1	555555	1	531551
																						0	0	0	0	0	0	0	0	0	0	0	0	0	0	5	5	5	5	5	5	5	0	0	0	1	555555	1	531545
																						0	0	0	0	0	0	0	0	0	0	0	0	0	0	5	5	5	5	5	5	5	0	0	0	1	555555	1	531544
																						0	0	0	0	0	0	0	0	0	0	0	0	0	0	5	5	5	5	5	5	5	0	0	0	1	555555	1	531543
																						0	0	0	0	0	0	0	0	0	0	0	0	0	0	5	5	5	5	5	5	5	0	0	0	1	555555	1	531542
																						0	0	0	0	0	0	0	0	0	0	0	0	0	0	5	5	5	5	5	5	5	0	0	0	1	555555	1	531541
																						0	0	0	0	0	0	0	0	0	0	0	0	0	0	5	5	5	5	5	5	5	0	0	0	1	555555	1	531535
																						0	0	0	0	0	0	0	0	0	0	0	0	0	0	5	5	5	5	5	5	5	0	0	0	1	555555	1	531534
																						0	0	0	0	0	0	0	0	0	0	0	0	0	0	5	5	5	5	5	5	5	0	0	0	1	555555	1	531533
																						0	0	0	0	0	0	0	0	0	0	0	0	0	0	5	5	5	5	5	5	5	0	0	0	1	555555	1	531532
																						0	0	0	0	0	0	0	0	0	0	0	0	0	0	5	5	5	5	5	5	5	0	0	0	1	555555	1	531531
																						0	0	0	0	0	0	0	0	0	0	0	0	0	0	5	5	5	5	5	5	5	0	0	0	1	555555	1	531525
																						0	0	0	0	0	0	0	0	0	0	0	0	0	0	5	5	5	5	5	5	5	0	0	0	1	555555	1	531524
																						0	0	0	0	0	0	0	0	0	0	0	0	0	0	5	5	5	5	5	5	5	0	0	0	1	555555	1	531523
																						0	0	0	0	0	0	0	0	0	0	0	0	0	0	5	5	5	5	5	5	5	0	0	0	1	555555	1	531522
																						0	0	0	0	0	0	0	0	0	0	0	0	0	0	5	5	5	5	5	5	5	0	0	0	1	555555	1	531521
																						0	0	0	0	0	0	0	0	0	0	0	0	0	0	5	5	5	5	5	5	5	0	0	0	1	555555	1	531515
																						0	0	0	0	0	0	0	0	0	0	0	0	0	0	5	5	5	5	5	5	5	0	0	0	1	555555	1	531514
																						0	0	0	0	0	0	0	0	0	0	0	0	0	0	5	5	5	5	5	5	5	0	0	0	1	555555	1	531513
																						0	0	0	0	0	0	0	0	0	0	0	0	0	0	5	5	5	5	5	5	5	0	0	0	1	555555	1	531512
																						0	0	0	0	0	0	0	0	0	0	0	0	0	0	5	5	5	5	5	5	5	0	0	0	1	555555	1	531511
																						0	0	0	0	0	0	0	0	0	0	0	0	0	0	5	5	5	5	5	5	5	0	0	0	1	555555	1	531455
																						0	0	0	0	0	0	0	0	0	0	0	0	0	0	5	5	5	5	5	5	5	0	0	0	1	555555	1	531454
																						0	0	0	0	0	0	0	0	0	0	0	0	0	0	5	5	5	5	5	5	5	0	0	0	1	555555	1	531453
																						0	0	0	0	0	0	0	0	0	0	0	0	0	0	5	5	5	5	5	5	5	0	0	0	1	555555	1	531452
																						0	0	0	0	0	0	0	0	0	0	0	0	0	0	5	5	5	5	5	5	5	0	0	0	1	555555	1	531451
																						0	0	0	0	0	0	0	0	0	0	0	0	0	0	5	5	5	5	5	5	5	0	0	0	1	555555	1	531445
																						0	0	0	0	0	0	0	0	0	0	0	0	0	0	5	5	5	5	5	5	5	0	0	0	1	555555	1	531444
																						0	0	0	0	0	0	0	0	0	0	0	0	0	0	5	5	5	5	5	5	5	0	0	0	1	555555	1	531443
																						0	0	0	0	0	0	0	0	0	0	0	0	0	0	5	5	5	5	5	5	5	0	0	0	1	555555	1	531442
																						0	0	0	0	0	0	0	0	0	0	0	0	0	0	5	5	5	5	5	5	5	0	0	0	1	555555	1	531441
																						0	0	0	0	0	0	0	0	0	0	0	0	0	0	5	5	5	5	5	5	5	0	0	0	1	555555	1	531435
																						0	0	0	0	0	0	0	0	0	0	0	0	0	0	5	5	5	5	5	5	5	0	0	0	1	555555	1	531434
																						0	0	0	0	0	0	0	0	0	0	0	0	0	0	5	5	5	5	5	5	5	0	0	0	1	555555	1	531433
																						0	0	0	0	0	0	0	0	0	0	0	0	0	0	5	5	5	5	5	5	5	0	0	0	1	555555	1	531432
																						0	0	0	0	0	0	0	0	0	0	0	0	0	0	5	5	5	5	5	5	5	0	0	0	1	555555	1	531431
																						0	0	0	0	0	0	0	0	0	0	0	0	0	0	5	5	5	5	5	5	5	0	0	0	1	555555	1	531425
																						0	0	0	0	0	0	0	0	0	0	0	0	0	0	5	5	5	5	5	5	5	0	0	0	1	555555	1	531424
																						0	0	0	0	0	0	0	0	0	0	0	0	0	0	5	5	5	5	5	5	5	0	0	0	1	555555	1	531423
																						0	0	0	0	0	0	0	0	0	0	0	0	0	0	5	5	5	5	5	5	5	0	0	0	1	555555	1	531422
																						0	0	0	0	0	0	0	0	0	0	0	0	0	0	5	5	5	5	5	5	5	0	0	0	1	555555	1	531421
																						0	0	0	0	0	0	0	0	0	0	0	0	0	0	5	5	5	5	5	5	5	0	0	0	1	555555	1	531415
																						0	0	0	0	0	0	0	0	0	0	0	0	0	0	5	5	5	5	5	5	5	0	0	0	1	555555	1	531414
																						0	0	0	0	0	0	0	0	0	0	0	0	0	0	5	5	5	5	5	5	5	0	0	0	1	555555	1	531413
																						0	0	0	0	0	0	0	0	0	0	0	0	0	0	5	5	5	5	5	5	5	0	0	0	1	555555	1	531412
																						0	0	0	0	0	0	0	0	0	0	0	0	0	0	5	5	5	5	5	5	5	0	0	0	1	555555	1	531411
																						0	0	0	0	0	0	0	0	0	0	0	0	0	0	5	5	5	5	5	5	5	0	0	0	1	555555	1	531355
																						0	0	0	0	0	0	0	0	0	0	0	0	0	0	5	5	5	5	5	5	5	0	0	0	1	555555	1	531354
																						0	0	0	0	0	0	0	0	0	0	0	0	0	0	5	5	5	5	5	5	5	0	0	0	1	555555	1	531353
																						0	0	0	0	0	0	0	0	0	0	0	0	0	0	5	5	5	5	5	5	5	0	0	0	1	555555	1	531352
																						0	0	0	0	0	0	0	0	0	0	0	0	0	0	5	5	5	5	5	5	5	0	0	0	1	555555	1	531351
																						0	0	0	0	0	0	0	0	0	0	0	0	0	0	5	5	5	5	5	5	5	0	0	0	1	555555	1	531345
																						0	0	0	0	0	0	0	0	0	0	0	0	0	0	5	5	5	5	5	5	5	0	0	0	1	555555	1	531344
																						0	0	0	0	0	0	0	0	0	0	0	0	0	0	5	5	5	5	5	5	5	0	0	0	1	555555	1	531343
																						0	0	0	0	0	0	0	0	0	0	0	0	0	0	5	5	5	5	5	5	5	0	0	0	1	555555	1	531342
																						0	0	0	0	0	0	0	0	0	0	0	0	0	0	5	5	5	5	5	5	5	0	0	0	1	555555	1	531341
																						0	0	0	0	0	0	0	0	0	0	0	0	0	0	5	5	5	5	5	5	5	0	0	0	1	555555	1	531335
																						0	0	0	0	0	0	0	0	0	0	0	0	0	0	5	5	5	5	5	5	5	0	0	0	1	555555	1	531334
																						0	0	0	0	0	0	0	0	0	0	0	0	0	0	5	5	5	5	5	5	5	0	0	0	1	555555	1	531333
																						0	0	0	0	0	0	0	0	0	0	0	0	0	0	5	5	5	5	5	5	5	0	0	0	1	555555	1	531332
																						0	0	0	0	0	0	0	0	0	0	0	0	0	0	5	5	5	5	5	5	5	0	0	0	1	555555	1	531331
																						0	0	0	0	0	0	0	0	0	0	0	0	0	0	5	5	5	5	5	5	5	0	0	0	1	555555	1	531325
																						0	0	0	0	0	0	0	0	0	0	0	0	0	0	5	5	5	5	5	5	5	0	0	0	1	555555	1	531324
																						0	0	0	0	0	0	0	0	0	0	0	0	0	0	5	5	5	5	5	5	5	0	0	0	1	555555	1	531323
																						0	0	0	0	0	0	0	0	0	0	0	0	0	0	5	5	5	5	5	5	5	0	0	0	1	555555	1	531322
																						0	0	0	0	0	0	0	0	0	0	0	0	0	0	5	5	5	5	5	5	5	0	0	0	1	555555	1	531321
																						0	0	0	0	0	0	0	0	0	0	0	0	0	0	5	5	5	5	5	5	5	0	0	0	1	555555	1	531315
																						0	0	0	0	0	0	0	0	0	0	0	0	0	0	5	5	5	5	5	5	5	0	0	0	1	555555	1	531314
																						0	0	0	0	0	0	0	0	0	0	0	0	0	0	5	5	5	5	5	5	5	0	0	0	1	555555	1	531313
																						0	0	0	0	0	0	0	0	0	0	0	0	0	0	5	5	5	5	5	5	5	0	0	0	1	555555	1	531312
																						0	0	0	0	0	0	0	0	0	0	0	0	0	0	5	5	5	5	5	5	5	0	0	0	1	555555	1	531311
																						0	0	0	0	0	0	0	0	0	0	0	0	0	0	5	5	5	5	5	5	5	0	0	0	1	555555	1	531255
																						0	0	0	0	0	0	0	0	0	0	0	0	0	0	5	5	5	5	5	5	5	0	0	0	1	555555	1	531254
																						0	0	0	0	0	0	0	0	0	0	0	0	0	0	5	5	5	5	5	5	5	0	0	0	1	555555	1	531253
																						0	0	0	0	0	0	0	0	0	0	0	0	0	0	5	5	5	5	5	5	5	0	0	0	1	555555	1	531252
																						0	0	0	0	0	0	0	0	0	0	0	0	0	0	5	5	5	5	5	5	5	0	0	0	1	555555	1	531251
																						0	0	0	0	0	0	0	0	0	0	0	0	0	0	5	5	5	5	5	5	5	0	0	0	1	555555	1	531245
																						0	0	0	0	0	0	0	0	0	0	0	0	0	0	5	5	5	5	5	5	5	0	0	0	1	555555	1	531244
																						0	0	0	0	0	0	0	0	0	0	0	0	0	0	5	5	5	5	5	5	5	0	0	0	1	555555	1	531243
																						0	0	0	0	0	0	0	0	0	0	0	0	0	0	5	5	5	5	5	5	5	0	0	0	1	555555	1	531242
																						0	0	0	0	0	0	0	0	0	0	0	0	0	0	5	5	5	5	5	5	5	0	0	0	1	555555	1	531241
																						0	0	0	0	0	0	0	0	0	0	0	0	0	0	5	5	5	5	5	5	5	0	0	0	1	555555	1	531235
																						0	0	0	0	0	0	0	0	0	0	0	0	0	0	5	5	5	5	5	5	5	0	0	0	1	555555	1	531234
																						0	0	0	0	0	0	0	0	0	0	0	0	0	0	5	5	5	5	5	5	5	0	0	0	1	555555	1	531233
																						0	0	0	0	0	0	0	0	0	0	0	0	0	0	5	5	5	5	5	5	5	0	0	0	1	555555	1	531232
																						0	0	0	0	0	0	0	0	0	0	0	0	0	0	5	5	5	5	5	5	5	0	0	0	1	555555	1	531231
																						0	0	0	0	0	0	0	0	0	0	0	0	0	0	5	5	5	5	5	5	5	0	0	0	1	555555	1	531225
																						0	0	0	0	0	0	0	0	0	0	0	0	0	0	5	5	5	5	5	5	5	0	0	0	1	555555	1	531224
																						0	0	0	0	0	0	0	0	0	0	0	0	0	0	5	5	5	5	5	5	5	0	0	0	1	555555	1	531223
																						0	0	0	0	0	0	0	0	0	0	0	0	0	0	5	5	5	5	5	5	5	0	0	0	1	555555	1	531222
																						0	0	0	0	0	0	0	0	0	0	0	0	0	0	5	5	5	5	5	5	5	0	0	0	1	555555	1	531221
																						0	0	0	0	0	0	0	0	0	0	0	0	0	0	5	5	5	5	5	5	5	0	0	0	1	555555	1	531215
																						0	0	0	0	0	0	0	0	0	0	0	0	0	0	5	5	5	5	5	5	5	0	0	0	1	555555	1	531214
																						0	0	0	0	0	0	0	0	0	0	0	0	0	0	5	5	5	5	5	5	5	0	0	0	1	555555	1	531213
																						0	0	0	0	0	0	0	0	0	0	0	0	0	0	5	5	5	5	5	5	5	0	0	0	1	555555	1	531212
																						0	0	0	0	0	0	0	0	0	0	0	0	0	0	5	5	5	5	5	5	5	0	0	0	1	555555	1	531211
																						0	0	0	0	0	0	0	0	0	0	0	0	0	0	5	5	5	5	5	5	5	0	0	0	1	555555	1	531155
																						0	0	0	0	0	0	0	0	0	0	0	0	0	0	5	5	5	5	5	5	5	0	0	0	1	555555	1	531154
																						0	0	0	0	0	0	0	0	0	0	0	0	0	0	5	5	5	5	5	5	5	0	0	0	1	555555	1	531153
																						0	0	0	0	0	0	0	0	0	0	0	0	0	0	5	5	5	5	5	5	5	0	0	0	1	555555	1	531152
																						0	0	0	0	0	0	0	0	0	0	0	0	0	0	5	5	5	5	5	5	5	0	0	0	1	555555	1	531151
																						0	0	0	0	0	0	0	0	0	0	0	0	0	0	5	5	5	5	5	5	5	0	0	0	1	555555	1	531145
																						0	0	0	0	0	0	0	0	0	0	0	0	0	0	5	5	5	5	5	5	5	0	0	0	1	555555	1	531144
																						0	0	0	0	0	0	0	0	0	0	0	0	0	0	5	5	5	5	5	5	5	0	0	0	1	555555	1	531143
																						0	0	0	0	0	0	0	0	0	0	0	0	0	0	5	5	5	5	5	5	5	0	0	0	1	555555	1	531142
																						0	0	0	0	0	0	0	0	0	0	0	0	0	0	5	5	5	5	5	5	5	0	0	0	1	555555	1	531141
																						0	0	0	0	0	0	0	0	0	0	0	0	0	0	5	5	5	5	5	5	5	0	0	0	1	555555	1	531135
																						0	0	0	0	0	0	0	0	0	0	0	0	0	0	5	5	5	5	5	5	5	0	0	0	1	555555	1	531134
																						0	0	0	0	0	0	0	0	0	0	0	0	0	0	5	5	5	5	5	5	5	0	0	0	1	555555	1	531133
																						0	0	0	0	0	0	0	0	0	0	0	0	0	0	5	5	5	5	5	5	5	0	0	0	1	555555	1	531132
																						0	0	0	0	0	0	0	0	0	0	0	0	0	0	5	5	5	5	5	5	5	0	0	0	1	555555	1	531131
																						0	0	0	0	0	0	0	0	0	0	0	0	0	0	5	5	5	5	5	5	5	0	0	0	1	555555	1	531125
																						0	0	0	0	0	0	0	0	0	0	0	0	0	0	5	5	5	5	5	5	5	0	0	0	1	555555	1	531124
																						0	0	0	0	0	0	0	0	0	0	0	0	0	0	5	5	5	5	5	5	5	0	0	0	1	555555	1	531123
																						0	0	0	0	0	0	0	0	0	0	0	0	0	0	5	5	5	5	5	5	5	0	0	0	1	555555	1	531122
																						0	0	0	0	0	0	0	0	0	0	0	0	0	0	5	5	5	5	5	5	5	0	0	0	1	555555	1	531121
																						0	0	0	0	0	0	0	0	0	0	0	0	0	0	5	5	5	5	5	5	5	0	0	0	1	555555	1	531115
																						0	0	0	0	0	0	0	0	0	0	0	0	0	0	5	5	5	5	5	5	5	0	0	0	1	555555	1	531114
																						0	0	0	0	0	0	0	0	0	0	0	0	0	0	5	5	5	5	5	5	5	0	0	0	1	555555	1	531113
																						0	0	0	0	0	0	0	0	0	0	0	0	0	0	5	5	5	5	5	5	5	0	0	0	1	555555	1	531112
																						0	0	0	0	0	0	0	0	0	0	0	0	0	0	5	5	5	5	5	5	5	0	0	0	1	555555	1	531111
																						0	0	0	0	0	0	0	0	0	0	0	0	0	0	5	5	5	5	5	5	5	0	0	0	1	555555	1	525555
																						0	0	0	0	0	0	0	0	0	0	0	0	0	0	5	5	5	5	5	5	5	0	0	0	1	555555	1	525554
																						0	0	0	0	0	0	0	0	0	0	0	0	0	0	5	5	5	5	5	5	5	0	0	0	1	555555	1	525553
																						0	0	0	0	0	0	0	0	0	0	0	0	0	0	5	5	5	5	5	5	5	0	0	0	1	555555	1	525552
																						0	0	0	0	0	0	0	0	0	0	0	0	0	0	5	5	5	5	5	5	5	0	0	0	1	555555	1	525551
																						0	0	0	0	0	0	0	0	0	0	0	0	0	0	5	5	5	5	5	5	5	0	0	0	1	555555	1	525545
																						0	0	0	0	0	0	0	0	0	0	0	0	0	0	5	5	5	5	5	5	5	0	0	0	1	555555	1	525544
																						0	0	0	0	0	0	0	0	0	0	0	0	0	0	5	5	5	5	5	5	5	0	0	0	1	555555	1	525543
																						0	0	0	0	0	0	0	0	0	0	0	0	0	0	5	5	5	5	5	5	5	0	0	0	1	555555	1	525542
																						0	0	0	0	0	0	0	0	0	0	0	0	0	0	5	5	5	5	5	5	5	0	0	0	1	555555	1	525541
																						0	0	0	0	0	0	0	0	0	0	0	0	0	0	5	5	5	5	5	5	5	0	0	0	1	555555	1	525535
																						0	0	0	0	0	0	0	0	0	0	0	0	0	0	5	5	5	5	5	5	5	0	0	0	1	555555	1	525534
																						0	0	0	0	0	0	0	0	0	0	0	0	0	0	5	5	5	5	5	5	5	0	0	0	1	555555	1	525533
																						0	0	0	0	0	0	0	0	0	0	0	0	0	0	5	5	5	5	5	5	5	0	0	0	1	555555	1	525532
																						0	0	0	0	0	0	0	0	0	0	0	0	0	0	5	5	5	5	5	5	5	0	0	0	1	555555	1	525531
																						0	0	0	0	0	0	0	0	0	0	0	0	0	0	5	5	5	5	5	5	5	0	0	0	1	555555	1	525525
																						0	0	0	0	0	0	0	0	0	0	0	0	0	0	5	5	5	5	5	5	5	0	0	0	1	555555	1	525524
																						0	0	0	0	0	0	0	0	0	0	0	0	0	0	5	5	5	5	5	5	5	0	0	0	1	555555	1	525523
																						0	0	0	0	0	0	0	0	0	0	0	0	0	0	5	5	5	5	5	5	5	0	0	0	1	555555	1	525522
																						0	0	0	0	0	0	0	0	0	0	0	0	0	0	5	5	5	5	5	5	5	0	0	0	1	555555	1	525521
																						0	0	0	0	0	0	0	0	0	0	0	0	0	0	5	5	5	5	5	5	5	0	0	0	1	555555	1	525515
																						0	0	0	0	0	0	0	0	0	0	0	0	0	0	5	5	5	5	5	5	5	0	0	0	1	555555	1	525514
																						0	0	0	0	0	0	0	0	0	0	0	0	0	0	5	5	5	5	5	5	5	0	0	0	1	555555	1	525513
																						0	0	0	0	0	0	0	0	0	0	0	0	0	0	5	5	5	5	5	5	5	0	0	0	1	555555	1	525512
																						0	0	0	0	0	0	0	0	0	0	0	0	0	0	5	5	5	5	5	5	5	0	0	0	1	555555	1	525511
																						0	0	0	0	0	0	0	0	0	0	0	0	0	0	5	5	5	5	5	5	5	0	0	0	1	555555	1	525455
																						0	0	0	0	0	0	0	0	0	0	0	0	0	0	5	5	5	5	5	5	5	0	0	0	1	555555	1	525454
																						0	0	0	0	0	0	0	0	0	0	0	0	0	0	5	5	5	5	5	5	5	0	0	0	1	555555	1	525453
																						0	0	0	0	0	0	0	0	0	0	0	0	0	0	5	5	5	5	5	5	5	0	0	0	1	555555	1	525452
																						0	0	0	0	0	0	0	0	0	0	0	0	0	0	5	5	5	5	5	5	5	0	0	0	1	555555	1	525451
																						0	0	0	0	0	0	0	0	0	0	0	0	0	0	5	5	5	5	5	5	5	0	0	0	1	555555	1	525445
																						0	0	0	0	0	0	0	0	0	0	0	0	0	0	5	5	5	5	5	5	5	0	0	0	1	555555	1	525444
																						0	0	0	0	0	0	0	0	0	0	0	0	0	0	5	5	5	5	5	5	5	0	0	0	1	555555	1	525443
																						0	0	0	0	0	0	0	0	0	0	0	0	0	0	5	5	5	5	5	5	5	0	0	0	1	555555	1	525442
																						0	0	0	0	0	0	0	0	0	0	0	0	0	0	5	5	5	5	5	5	5	0	0	0	1	555555	1	525441
																						0	0	0	0	0	0	0	0	0	0	0	0	0	0	5	5	5	5	5	5	5	0	0	0	1	555555	1	525435
																						0	0	0	0	0	0	0	0	0	0	0	0	0	0	5	5	5	5	5	5	5	0	0	0	1	555555	1	525434
																						0	0	0	0	0	0	0	0	0	0	0	0	0	0	5	5	5	5	5	5	5	0	0	0	1	555555	1	525433
																						0	0	0	0	0	0	0	0	0	0	0	0	0	0	5	5	5	5	5	5	5	0	0	0	1	555555	1	525432
																						0	0	0	0	0	0	0	0	0	0	0	0	0	0	5	5	5	5	5	5	5	0	0	0	1	555555	1	525431
																						0	0	0	0	0	0	0	0	0	0	0	0	0	0	5	5	5	5	5	5	5	0	0	0	1	555555	1	525425
																						0	0	0	0	0	0	0	0	0	0	0	0	0	0	5	5	5	5	5	5	5	0	0	0	1	555555	1	525424
																						0	0	0	0	0	0	0	0	0	0	0	0	0	0	5	5	5	5	5	5	5	0	0	0	1	555555	1	525423
																						0	0	0	0	0	0	0	0	0	0	0	0	0	0	5	5	5	5	5	5	5	0	0	0	1	555555	1	525422
																						0	0	0	0	0	0	0	0	0	0	0	0	0	0	5	5	5	5	5	5	5	0	0	0	1	555555	1	525421
																						0	0	0	0	0	0	0	0	0	0	0	0	0	0	5	5	5	5	5	5	5	0	0	0	1	555555	1	525415
																						0	0	0	0	0	0	0	0	0	0	0	0	0	0	5	5	5	5	5	5	5	0	0	0	1	555555	1	525414
																						0	0	0	0	0	0	0	0	0	0	0	0	0	0	5	5	5	5	5	5	5	0	0	0	1	555555	1	525413
																						0	0	0	0	0	0	0	0	0	0	0	0	0	0	5	5	5	5	5	5	5	0	0	0	1	555555	1	525412
																						0	0	0	0	0	0	0	0	0	0	0	0	0	0	5	5	5	5	5	5	5	0	0	0	1	555555	1	525411
																						0	0	0	0	0	0	0	0	0	0	0	0	0	0	5	5	5	5	5	5	5	0	0	0	1	555555	1	525355
																						0	0	0	0	0	0	0	0	0	0	0	0	0	0	5	5	5	5	5	5	5	0	0	0	1	555555	1	525354
																						0	0	0	0	0	0	0	0	0	0	0	0	0	0	5	5	5	5	5	5	5	0	0	0	1	555555	1	525353
																						0	0	0	0	0	0	0	0	0	0	0	0	0	0	5	5	5	5	5	5	5	0	0	0	1	555555	1	525352
																						0	0	0	0	0	0	0	0	0	0	0	0	0	0	5	5	5	5	5	5	5	0	0	0	1	555555	1	525351
																						0	0	0	0	0	0	0	0	0	0	0	0	0	0	5	5	5	5	5	5	5	0	0	0	1	555555	1	525345
																						0	0	0	0	0	0	0	0	0	0	0	0	0	0	5	5	5	5	5	5	5	0	0	0	1	555555	1	525344
																						0	0	0	0	0	0	0	0	0	0	0	0	0	0	5	5	5	5	5	5	5	0	0	0	1	555555	1	525343
																						0	0	0	0	0	0	0	0	0	0	0	0	0	0	5	5	5	5	5	5	5	0	0	0	1	555555	1	525342
																						0	0	0	0	0	0	0	0	0	0	0	0	0	0	5	5	5	5	5	5	5	0	0	0	1	555555	1	525341
																						0	0	0	0	0	0	0	0	0	0	0	0	0	0	5	5	5	5	5	5	5	0	0	0	1	555555	1	525335
																						0	0	0	0	0	0	0	0	0	0	0	0	0	0	5	5	5	5	5	5	5	0	0	0	1	555555	1	525334
																						0	0	0	0	0	0	0	0	0	0	0	0	0	0	5	5	5	5	5	5	5	0	0	0	1	555555	1	525333
																						0	0	0	0	0	0	0	0	0	0	0	0	0	0	5	5	5	5	5	5	5	0	0	0	1	555555	1	525332
																						0	0	0	0	0	0	0	0	0	0	0	0	0	0	5	5	5	5	5	5	5	0	0	0	1	555555	1	525331
																						0	0	0	0	0	0	0	0	0	0	0	0	0	0	5	5	5	5	5	5	5	0	0	0	1	555555	1	525325
																						0	0	0	0	0	0	0	0	0	0	0	0	0	0	5	5	5	5	5	5	5	0	0	0	1	555555	1	525324
																						0	0	0	0	0	0	0	0	0	0	0	0	0	0	5	5	5	5	5	5	5	0	0	0	1	555555	1	525323
																						0	0	0	0	0	0	0	0	0	0	0	0	0	0	5	5	5	5	5	5	5	0	0	0	1	555555	1	525322
																						0	0	0	0	0	0	0	0	0	0	0	0	0	0	5	5	5	5	5	5	5	0	0	0	1	555555	1	525321
																						0	0	0	0	0	0	0	0	0	0	0	0	0	0	5	5	5	5	5	5	5	0	0	0	1	555555	1	525315
																						0	0	0	0	0	0	0	0	0	0	0	0	0	0	5	5	5	5	5	5	5	0	0	0	1	555555	1	525314
																						0	0	0	0	0	0	0	0	0	0	0	0	0	0	5	5	5	5	5	5	5	0	0	0	1	555555	1	525313
																						0	0	0	0	0	0	0	0	0	0	0	0	0	0	5	5	5	5	5	5	5	0	0	0	1	555555	1	525312
																						0	0	0	0	0	0	0	0	0	0	0	0	0	0	5	5	5	5	5	5	5	0	0	0	1	555555	1	525311
																						0	0	0	0	0	0	0	0	0	0	0	0	0	0	5	5	5	5	5	5	5	0	0	0	1	555555	1	525255
																						0	0	0	0	0	0	0	0	0	0	0	0	0	0	5	5	5	5	5	5	5	0	0	0	1	555555	1	525254
																						0	0	0	0	0	0	0	0	0	0	0	0	0	0	5	5	5	5	5	5	5	0	0	0	1	555555	1	525253
																						0	0	0	0	0	0	0	0	0	0	0	0	0	0	5	5	5	5	5	5	5	0	0	0	1	555555	1	525252
																						0	0	0	0	0	0	0	0	0	0	0	0	0	0	5	5	5	5	5	5	5	0	0	0	1	555555	1	525251
																						0	0	0	0	0	0	0	0	0	0	0	0	0	0	5	5	5	5	5	5	5	0	0	0	1	555555	1	525245
																						0	0	0	0	0	0	0	0	0	0	0	0	0	0	5	5	5	5	5	5	5	0	0	0	1	555555	1	525244
																						0	0	0	0	0	0	0	0	0	0	0	0	0	0	5	5	5	5	5	5	5	0	0	0	1	555555	1	525243
																						0	0	0	0	0	0	0	0	0	0	0	0	0	0	5	5	5	5	5	5	5	0	0	0	1	555555	1	525242
																						0	0	0	0	0	0	0	0	0	0	0	0	0	0	5	5	5	5	5	5	5	0	0	0	1	555555	1	525241
																						0	0	0	0	0	0	0	0	0	0	0	0	0	0	5	5	5	5	5	5	5	0	0	0	1	555555	1	525235
																						0	0	0	0	0	0	0	0	0	0	0	0	0	0	5	5	5	5	5	5	5	0	0	0	1	555555	1	525234
																						0	0	0	0	0	0	0	0	0	0	0	0	0	0	5	5	5	5	5	5	5	0	0	0	1	555555	1	525233
																						0	0	0	0	0	0	0	0	0	0	0	0	0	0	5	5	5	5	5	5	5	0	0	0	1	555555	1	525232
																						0	0	0	0	0	0	0	0	0	0	0	0	0	0	5	5	5	5	5	5	5	0	0	0	1	555555	1	525231
																						0	0	0	0	0	0	0	0	0	0	0	0	0	0	5	5	5	5	5	5	5	0	0	0	1	555555	1	525225
																						0	0	0	0	0	0	0	0	0	0	0	0	0	0	5	5	5	5	5	5	5	0	0	0	1	555555	1	525224
																						0	0	0	0	0	0	0	0	0	0	0	0	0	0	5	5	5	5	5	5	5	0	0	0	1	555555	1	525223
																						0	0	0	0	0	0	0	0	0	0	0	0	0	0	5	5	5	5	5	5	5	0	0	0	1	555555	1	525222
																						0	0	0	0	0	0	0	0	0	0	0	0	0	0	5	5	5	5	5	5	5	0	0	0	1	555555	1	525221
																						0	0	0	0	0	0	0	0	0	0	0	0	0	0	5	5	5	5	5	5	5	0	0	0	1	555555	1	525215
																						0	0	0	0	0	0	0	0	0	0	0	0	0	0	5	5	5	5	5	5	5	0	0	0	1	555555	1	525214
																						0	0	0	0	0	0	0	0	0	0	0	0	0	0	5	5	5	5	5	5	5	0	0	0	1	555555	1	525213
																						0	0	0	0	0	0	0	0	0	0	0	0	0	0	5	5	5	5	5	5	5	0	0	0	1	555555	1	525212
																						0	0	0	0	0	0	0	0	0	0	0	0	0	0	5	5	5	5	5	5	5	0	0	0	1	555555	1	525211
																						0	0	0	0	0	0	0	0	0	0	0	0	0	0	5	5	5	5	5	5	5	0	0	0	1	555555	1	525155
																						0	0	0	0	0	0	0	0	0	0	0	0	0	0	5	5	5	5	5	5	5	0	0	0	1	555555	1	525154
																						0	0	0	0	0	0	0	0	0	0	0	0	0	0	5	5	5	5	5	5	5	0	0	0	1	555555	1	525153
																						0	0	0	0	0	0	0	0	0	0	0	0	0	0	5	5	5	5	5	5	5	0	0	0	1	555555	1	525152
																						0	0	0	0	0	0	0	0	0	0	0	0	0	0	5	5	5	5	5	5	5	0	0	0	1	555555	1	525151
																						0	0	0	0	0	0	0	0	0	0	0	0	0	0	5	5	5	5	5	5	5	0	0	0	1	555555	1	525145
																						0	0	0	0	0	0	0	0	0	0	0	0	0	0	5	5	5	5	5	5	5	0	0	0	1	555555	1	525144
																						0	0	0	0	0	0	0	0	0	0	0	0	0	0	5	5	5	5	5	5	5	0	0	0	1	555555	1	525143
																						0	0	0	0	0	0	0	0	0	0	0	0	0	0	5	5	5	5	5	5	5	0	0	0	1	555555	1	525142
																						0	0	0	0	0	0	0	0	0	0	0	0	0	0	5	5	5	5	5	5	5	0	0	0	1	555555	1	525141
																						0	0	0	0	0	0	0	0	0	0	0	0	0	0	5	5	5	5	5	5	5	0	0	0	1	555555	1	525135
																						0	0	0	0	0	0	0	0	0	0	0	0	0	0	5	5	5	5	5	5	5	0	0	0	1	555555	1	525134
																						0	0	0	0	0	0	0	0	0	0	0	0	0	0	5	5	5	5	5	5	5	0	0	0	1	555555	1	525133
																						0	0	0	0	0	0	0	0	0	0	0	0	0	0	5	5	5	5	5	5	5	0	0	0	1	555555	1	525132
																						0	0	0	0	0	0	0	0	0	0	0	0	0	0	5	5	5	5	5	5	5	0	0	0	1	555555	1	525131
																						0	0	0	0	0	0	0	0	0	0	0	0	0	0	5	5	5	5	5	5	5	0	0	0	1	555555	1	525125
																						0	0	0	0	0	0	0	0	0	0	0	0	0	0	5	5	5	5	5	5	5	0	0	0	1	555555	1	525124
																						0	0	0	0	0	0	0	0	0	0	0	0	0	0	5	5	5	5	5	5	5	0	0	0	1	555555	1	525123
																						0	0	0	0	0	0	0	0	0	0	0	0	0	0	5	5	5	5	5	5	5	0	0	0	1	555555	1	525122
																						0	0	0	0	0	0	0	0	0	0	0	0	0	0	5	5	5	5	5	5	5	0	0	0	1	555555	1	525121
																						0	0	0	0	0	0	0	0	0	0	0	0	0	0	5	5	5	5	5	5	5	0	0	0	1	555555	1	525115
																						0	0	0	0	0	0	0	0	0	0	0	0	0	0	5	5	5	5	5	5	5	0	0	0	1	555555	1	525114
																						0	0	0	0	0	0	0	0	0	0	0	0	0	0	5	5	5	5	5	5	5	0	0	0	1	555555	1	525113
[truncated: 13,631 more rows]
[truncated: 3 more columns]
